# Supplementary material for: Tetra-μ-benzoato-bis­{[trans-1-(2-pyrid­yl)-2-(4-pyrid­yl)ethyl­ene]zinc(II)}
Source: Acta Crystallogr Sect E Struct Rep Online. 2009 Nov 4;65(Pt 12):m1495–6. doi: 10.1107/S1600536809045048 (PMC2972024; doi:10.1107/S1600536809045048)
Supplement: Supplementary file 1 [file e-65-m1495-sup1.cif]

##############################################################################
###                                                                        ###
###        Electronic paper (Acta Crystallographica Section E)             ###
###                                                                        ###
##############################################################################
#                                                                            #
# This CIF contains the data in a paper accepted for publication in Acta     #
# Crystallographica Section E. It conforms to the requirements of Notes      #
# for Authors for Section E, and has been peer reviewed under the auspices   #
# of the IUCr Commission on Journals.                                        #
#                                                                            #
# Full details of the Crystallographic Information File format               #
# are given in the paper "The Crystallographic Information File (CIF):       #
# a New Standard Archive File for Crystallography" by S. R. Hall, F. H.      #
# Allen and I. D. Brown [Acta Cryst. (1991), A47, 655-685].                  #
#                                                                            #
# The current version of the core CIF dictionary is obtainable from          #
# ftp://ftp.iucr.org/pub/cif_core.dic. The current version number is 2.4.    #
#                                                                            #
# Software is freely available for graphical display of the structure(s) in  #
# this CIF.  For information consult the CIF home page http://www.iucr.org/  #
# cif/home.html                                                              #
#                                                                            #
# This file may be used for bona fide research purposes within the           #
# scientific community so long as proper attribution is given to the journal # 
# article from which it was obtained.                                        #
#                                                                            #
##############################################################################
                                             
data_I
_audit_creation_method     SHELXTL
_chemical_name_systematic
;
Tetra-\m-benzoato-bis{[<i>trans</i>-1-(2-pyridyl)-2-(4-
pyridyl)ethylene]zinc(II)}
;
_chemical_name_common     ?
_chemical_formula_moiety     'C52 H40 N4 O8 Zn2'
_chemical_formula_sum     'C52 H40 N4 O8 Zn2'
_chemical_formula_iupac     '[Zn2 (C7 H5 O2)4 (C12 H10 N2)2]'
_chemical_formula_weight     979.66
_chemical_melting_point     ?
_symmetry_cell_setting     Monoclinic
_symmetry_space_group_name_H-M     'C 2/c'
_symmetry_space_group_name_Hall     '-C 2yc'
loop_
    _symmetry_equiv_pos_as_xyz
    'x, y, z'
    '-x, y, -z+1/2'
    'x+1/2, y+1/2, z'
    '-x+1/2, y+1/2, -z+1/2'
    '-x, -y, -z'
    'x, -y, z-1/2'
    '-x+1/2, -y+1/2, -z'
    'x+1/2, -y+1/2, z-1/2'
_cell_length_a     24.919(6)
_cell_length_b     12.186(3)
_cell_length_c     15.742(4)
_cell_angle_alpha     90.00
_cell_angle_beta     109.857(4)
_cell_angle_gamma     90.00
_cell_volume     4496.0(19)
_cell_formula_units_Z     4
_cell_measurement_reflns_used     1818
_cell_measurement_theta_min     2.50
_cell_measurement_theta_max     19.64
_cell_measurement_temperature     293(2)
_exptl_crystal_description     'block'
_exptl_crystal_colour     'colorless'
_exptl_crystal_size_max     0.20
_exptl_crystal_size_mid     0.15
_exptl_crystal_size_min     0.15
_exptl_crystal_density_diffrn     1.447
_exptl_crystal_density_meas     ?
_exptl_crystal_density_method     'not measured'
_exptl_crystal_F_000     2016
_exptl_absorpt_coefficient_mu     1.128
_exptl_absorpt_correction_type     multi-scan
_exptl_absorpt_process_details     '(SADABS; Bruker, 1997)'
_exptl_absorpt_correction_T_min     0.816
_exptl_absorpt_correction_T_max     0.884
_exptl_special_details
;
;
_diffrn_ambient_temperature     293(2)
_diffrn_radiation_type     MoK\a
_diffrn_radiation_wavelength     0.71073
_diffrn_radiation_source     'fine-focus sealed tube'
_diffrn_radiation_monochromator     graphite
_diffrn_measurement_device_type     'Bruker SMART CCD'
_diffrn_measurement_method     '\f and \w'
_diffrn_detector_area_resol_mean     ?
_diffrn_reflns_number     12326
_diffrn_reflns_av_R_equivalents     0.0385
_diffrn_reflns_av_sigmaI/netI     0.0652
_diffrn_reflns_theta_min     1.88
_diffrn_reflns_theta_max     26.00
_diffrn_reflns_theta_full     26.00
_diffrn_measured_fraction_theta_max     0.999
_diffrn_measured_fraction_theta_full     0.999
_diffrn_reflns_limit_h_min     -20
_diffrn_reflns_limit_h_max     30
_diffrn_reflns_limit_k_min     -15
_diffrn_reflns_limit_k_max     15
_diffrn_reflns_limit_l_min     -19
_diffrn_reflns_limit_l_max     16
_diffrn_standards_number     ?
_diffrn_standards_interval_count     ?
_diffrn_standards_interval_time     ?
_diffrn_standards_decay_%     ?
_refine_special_details
;
 Refinement of F^2^ against ALL reflections.  The weighted R-factor wR and
 goodness of fit S are based on F^2^, conventional R-factors R are based
 on F, with F set to zero for negative F^2^. The threshold expression of
 F^2^ > 2sigma(F^2^) is used only for calculating R-factors(gt) etc. and is
 not relevant to the choice of reflections for refinement.  R-factors based
 on F^2^ are statistically about twice as large as those based on F, and R-
 factors based on ALL data will be even larger.
;
_reflns_number_total     4416
_reflns_number_gt     2947
_reflns_threshold_expression     I>2\s(I)
_refine_ls_structure_factor_coef     Fsqd
_refine_ls_matrix_type     full
_refine_ls_R_factor_all     0.0694
_refine_ls_R_factor_gt     0.0385
_refine_ls_wR_factor_gt     0.0810
_refine_ls_wR_factor_ref     0.0901
_refine_ls_goodness_of_fit_ref     1.030
_refine_ls_restrained_S_all     1.030
_refine_ls_number_reflns     4416
_refine_ls_number_parameters     298
_refine_ls_number_restraints     0
_refine_ls_hydrogen_treatment     constr
_refine_ls_weighting_scheme     calc
_refine_ls_weighting_details
           'calc w=1/[\s^2^(Fo^2^)+(0.0205P)^2^+1.48P] where P=(Fo^2^+2Fc^2^)/3'
_atom_sites_solution_hydrogens     geom
_atom_sites_solution_primary     direct
_atom_sites_solution_secondary     difmap
_refine_ls_shift/su_max     0.001
_refine_ls_shift/su_mean     0.000
_refine_diff_density_max     0.258
_refine_diff_density_min     -0.265
_refine_ls_extinction_method     none
_refine_ls_extinction_coef     ?
loop_
    _atom_type_symbol
    _atom_type_description
    _atom_type_scat_dispersion_real
    _atom_type_scat_dispersion_imag
    _atom_type_scat_source
    'C' 'C' 0.0033 0.0016
                         'International Tables Vol C Tables 4.2.6.8 and 6.1.1.4'
    'H' 'H' 0.0000 0.0000
                         'International Tables Vol C Tables 4.2.6.8 and 6.1.1.4'
    'N' 'N' 0.0061 0.0033
                         'International Tables Vol C Tables 4.2.6.8 and 6.1.1.4'
    'O' 'O' 0.0106 0.0060
                         'International Tables Vol C Tables 4.2.6.8 and 6.1.1.4'
    'Zn' 'Zn' 0.2839 1.4301
                         'International Tables Vol C Tables 4.2.6.8 and 6.1.1.4'
_computing_data_collection     'SMART (Bruker, 1997)'
_computing_cell_refinement     'SAINT (Bruker, 1997)'
_computing_data_reduction     'SAINT (Bruker, 1997)'
_computing_structure_solution     'SHELXS97 (Sheldrick, 2008)'
_computing_structure_refinement     'SHELXL97 (Sheldrick, 2008)'
_computing_molecular_graphics     'SHELXTL (Sheldrick, 2008)'
_computing_publication_material     'SHELXTL (Sheldrick, 2008)'
loop_
    _atom_site_type_symbol
    _atom_site_label
    _atom_site_fract_x
    _atom_site_fract_y
    _atom_site_fract_z
    _atom_site_U_iso_or_equiv
    _atom_site_adp_type
    _atom_site_calc_flag
    _atom_site_refinement_flags
    _atom_site_occupancy
    _atom_site_disorder_assembly
    _atom_site_disorder_group
    Zn Zn1 0.545232(12) 0.50480(2) 0.590326(19) 0.03852(11) Uani d . 1 . .
    O O11 0.48081(8) 0.42174(16) 0.61458(13) 0.0536(5) Uani d . 1 . .
    O O12 0.58816(8) 0.58560(17) 0.51974(13) 0.0589(5) Uani d . 1 . .
    O O21 0.56818(8) 0.35925(15) 0.54865(13) 0.0549(5) Uani d . 1 . .
    O O22 0.50102(8) 0.64874(15) 0.58505(13) 0.0581(6) Uani d . 1 . .
    N N31 0.60407(9) 0.52228(16) 0.71558(14) 0.0391(5) Uani d . 1 . .
    N N32 0.75201(11) 0.7049(2) 1.18938(17) 0.0710(8) Uani d . 1 . .
    C C11 0.43281(12) 0.3906(2) 0.56234(19) 0.0420(7) Uani d . 1 . .
    C C12 0.39861(11) 0.3173(2) 0.60095(18) 0.0399(6) Uani d . 1 . .
    C C13 0.41930(13) 0.2875(3) 0.6908(2) 0.0584(8) Uani d . 1 . .
    H H13 0.4539 0.3159 0.7282 0.070 Uiso calc R 1 . .
    C C14 0.38945(18) 0.2165(3) 0.7258(3) 0.0805(11) Uani d . 1 . .
    H H14 0.4041 0.1973 0.7865 0.097 Uiso calc R 1 . .
    C C15 0.33831(18) 0.1736(3) 0.6724(3) 0.0803(11) Uani d . 1 . .
    H H15 0.3184 0.1251 0.6963 0.096 Uiso calc R 1 . .
    C C16 0.31681(14) 0.2032(3) 0.5828(3) 0.0747(10) Uani d . 1 . .
    H H16 0.2821 0.1745 0.5459 0.090 Uiso calc R 1 . .
    C C17 0.34645(12) 0.2755(2) 0.5472(2) 0.0563(8) Uani d . 1 . .
    H H17 0.3312 0.2962 0.4869 0.068 Uiso calc R 1 . .
    C C21 0.53915(12) 0.3100(2) 0.47807(19) 0.0423(6) Uani d . 1 . .
    C C22 0.55306(11) 0.1917(2) 0.46933(19) 0.0450(7) Uani d . 1 . .
    C C23 0.51906(15) 0.1303(3) 0.3980(3) 0.0773(11) Uani d . 1 . .
    H H23 0.4894 0.1636 0.3525 0.093 Uiso calc R 1 . .
    C C24 0.5289(2) 0.0196(3) 0.3940(4) 0.1091(17) Uani d . 1 . .
    H H24 0.5051 -0.0218 0.3464 0.131 Uiso calc R 1 . .
    C C25 0.5726(2) -0.0295(3) 0.4583(4) 0.1087(17) Uani d . 1 . .
    H H25 0.5786 -0.1044 0.4551 0.130 Uiso calc R 1 . .
    C C26 0.6079(2) 0.0306(3) 0.5279(3) 0.0902(13) Uani d . 1 . .
    H H26 0.6384 -0.0034 0.5714 0.108 Uiso calc R 1 . .
    C C27 0.59863(14) 0.1418(3) 0.5344(2) 0.0628(9) Uani d . 1 . .
    H H27 0.6228 0.1826 0.5820 0.075 Uiso calc R 1 . .
    C C31 0.65674(12) 0.4837(2) 0.73577(19) 0.0531(8) Uani d . 1 . .
    H H31 0.6658 0.4437 0.6922 0.064 Uiso calc R 1 . .
    C C32 0.69861(12) 0.5004(2) 0.81848(19) 0.0568(8) Uani d . 1 . .
    H H32 0.7351 0.4728 0.8292 0.068 Uiso calc R 1 . .
    C C33 0.68646(11) 0.5579(2) 0.88547(17) 0.0412(7) Uani d . 1 . .
    C C34 0.63111(11) 0.5948(2) 0.86490(17) 0.0473(7) Uani d . 1 . .
    H H34 0.6203 0.6323 0.9080 0.057 Uiso calc R 1 . .
    C C35 0.59211(11) 0.5760(2) 0.78060(17) 0.0456(7) Uani d . 1 . .
    H H35 0.5552 0.6024 0.7681 0.055 Uiso calc R 1 . .
    C C36 0.73130(12) 0.5774(2) 0.97322(18) 0.0505(7) Uani d . 1 . .
    H H36 0.7680 0.5540 0.9794 0.061 Uiso calc R 1 . .
    C C37 0.72419(12) 0.6248(2) 1.04352(18) 0.0509(8) Uani d . 1 . .
    H H37 0.6872 0.6455 1.0378 0.061 Uiso calc R 1 . .
    C C38 0.76886(13) 0.6485(2) 1.13035(18) 0.0473(7) Uani d . 1 . .
    C C39 0.82430(14) 0.6161(3) 1.1499(2) 0.0647(9) Uani d . 1 . .
    H H39 0.8352 0.5770 1.1077 0.078 Uiso calc R 1 . .
    C C310 0.86366(15) 0.6418(3) 1.2323(2) 0.0819(12) Uani d . 1 . .
    H H310 0.9014 0.6194 1.2467 0.098 Uiso calc R 1 . .
    C C311 0.84732(15) 0.7006(3) 1.2933(2) 0.0639(9) Uani d . 1 . .
    H H311 0.8735 0.7201 1.3491 0.077 Uiso calc R 1 . .
    C C312 0.79166(16) 0.7295(3) 1.2699(2) 0.0722(10) Uani d . 1 . .
    H H312 0.7802 0.7684 1.3116 0.087 Uiso calc R 1 . .
loop_
    _atom_site_aniso_label
    _atom_site_aniso_U_11
    _atom_site_aniso_U_22
    _atom_site_aniso_U_33
    _atom_site_aniso_U_12
    _atom_site_aniso_U_13
    _atom_site_aniso_U_23
    Zn1 0.03822(19) 0.04063(17) 0.03006(17) -0.00220(15) 0.00295(12)
                                                                    -0.00148(14)
    O11 0.0470(12) 0.0593(12) 0.0528(12) -0.0127(10) 0.0146(10) -0.0025(10)
    O12 0.0622(13) 0.0699(13) 0.0446(12) -0.0098(11) 0.0180(10) 0.0091(11)
    O21 0.0599(13) 0.0486(11) 0.0522(13) 0.0073(10) 0.0140(10) -0.0082(10)
    O22 0.0580(13) 0.0474(11) 0.0584(14) 0.0102(10) 0.0063(11) 0.0015(10)
    N31 0.0405(13) 0.0400(12) 0.0331(12) -0.0012(10) 0.0078(10) -0.0030(9)
    N32 0.0614(18) 0.105(2) 0.0411(15) -0.0057(16) 0.0108(13) -0.0143(15)
    C11 0.0491(18) 0.0344(14) 0.0460(17) 0.0026(13) 0.0207(14) -0.0019(13)
    C12 0.0426(16) 0.0373(14) 0.0431(16) 0.0024(12) 0.0190(13) -0.0015(12)
    C13 0.062(2) 0.0643(19) 0.052(2) -0.0050(17) 0.0227(16) 0.0023(16)
    C14 0.100(3) 0.086(3) 0.066(2) 0.002(2) 0.042(2) 0.022(2)
    C15 0.094(3) 0.057(2) 0.111(3) -0.002(2) 0.062(3) 0.015(2)
    C16 0.056(2) 0.069(2) 0.102(3) -0.0149(18) 0.031(2) -0.007(2)
    C17 0.0473(19) 0.0579(18) 0.062(2) -0.0040(15) 0.0168(16) -0.0014(16)
    C21 0.0444(17) 0.0416(14) 0.0452(17) 0.0015(13) 0.0206(14) 0.0010(13)
    C22 0.0479(17) 0.0401(14) 0.0545(18) 0.0015(13) 0.0270(14) -0.0016(13)
    C23 0.068(2) 0.059(2) 0.097(3) -0.0027(18) 0.016(2) -0.0217(19)
    C24 0.103(4) 0.063(3) 0.163(5) -0.014(2) 0.046(3) -0.050(3)
    C25 0.123(4) 0.042(2) 0.192(6) 0.007(2) 0.094(4) -0.003(3)
    C26 0.103(3) 0.064(2) 0.121(4) 0.035(2) 0.061(3) 0.034(2)
    C27 0.071(2) 0.061(2) 0.062(2) 0.0168(17) 0.0303(18) 0.0140(16)
    C31 0.0490(18) 0.0643(19) 0.0413(16) 0.0072(15) 0.0093(13) -0.0153(14)
    C32 0.0391(16) 0.074(2) 0.0488(18) 0.0100(16) 0.0043(13) -0.0124(17)
    C33 0.0440(17) 0.0416(15) 0.0331(15) -0.0033(13) 0.0067(12) -0.0023(12)
    C34 0.0447(17) 0.0595(17) 0.0356(15) 0.0031(14) 0.0110(13) -0.0087(13)
    C35 0.0360(16) 0.0582(17) 0.0374(16) 0.0044(14) 0.0056(12) -0.0004(14)
    C36 0.0397(17) 0.0608(18) 0.0410(17) 0.0010(14) 0.0009(13) -0.0077(14)
    C37 0.0445(18) 0.0638(19) 0.0371(16) -0.0022(14) 0.0045(13) -0.0036(14)
    C38 0.0547(19) 0.0500(16) 0.0324(16) -0.0109(14) 0.0083(14) -0.0012(13)
    C39 0.059(2) 0.077(2) 0.0444(18) 0.0088(17) 0.0002(16) -0.0159(16)
    C310 0.062(2) 0.099(3) 0.062(2) 0.005(2) -0.0074(19) -0.013(2)
    C311 0.071(2) 0.069(2) 0.0367(18) -0.0147(19) -0.0020(16) -0.0016(16)
    C312 0.079(3) 0.096(3) 0.0382(18) -0.009(2) 0.0162(17) -0.0134(18)
_geom_special_details
;
 All esds (except the esd in the dihedral angle between two l.s. planes)
 are estimated using the full covariance matrix.  The cell esds are taken
 into account individually in the estimation of esds in distances, angles
 and torsion angles; correlations between esds in cell parameters are only
 used when they are defined by crystal symmetry.  An approximate (isotropic)
 treatment of cell esds is used for estimating esds involving l.s. planes.
;
loop_
    _geom_bond_atom_site_label_1
    _geom_bond_atom_site_label_2
    _geom_bond_site_symmetry_2
    _geom_bond_distance
    _geom_bond_publ_flag
    Zn1 N31 . 2.029(2) ?
    Zn1 O12 . 2.039(2) ?
    Zn1 O21 . 2.0392(19) ?
    Zn1 O11 . 2.0407(19) ?
    Zn1 O22 . 2.0580(19) ?
    Zn1 Zn1 5_666 2.9711(8) ?
    O11 C11 . 1.258(3) ?
    O12 C11 5_666 1.252(3) ?
    O21 C21 . 1.254(3) ?
    O22 C21 5_666 1.251(3) ?
    N31 C31 . 1.327(3) ?
    N31 C35 . 1.331(3) ?
    N32 C38 . 1.333(4) ?
    N32 C312 . 1.350(4) ?
    C11 O12 5_666 1.252(3) ?
    C11 C12 . 1.498(4) ?
    C12 C13 . 1.380(4) ?
    C12 C17 . 1.385(4) ?
    C13 C14 . 1.372(4) ?
    C13 H13 . 0.9300 ?
    C14 C15 . 1.370(5) ?
    C14 H14 . 0.9300 ?
    C15 C16 . 1.375(5) ?
    C15 H15 . 0.9300 ?
    C16 C17 . 1.385(4) ?
    C16 H16 . 0.9300 ?
    C17 H17 . 0.9300 ?
    C21 O22 5_666 1.251(3) ?
    C21 C22 . 1.500(4) ?
    C22 C23 . 1.375(4) ?
    C22 C27 . 1.385(4) ?
    C23 C24 . 1.376(5) ?
    C23 H23 . 0.9300 ?
    C24 C25 . 1.349(6) ?
    C24 H24 . 0.9300 ?
    C25 C26 . 1.362(6) ?
    C25 H25 . 0.9300 ?
    C26 C27 . 1.385(4) ?
    C26 H26 . 0.9300 ?
    C27 H27 . 0.9300 ?
    C31 C32 . 1.379(4) ?
    C31 H31 . 0.9300 ?
    C32 C33 . 1.383(4) ?
    C32 H32 . 0.9300 ?
    C33 C34 . 1.381(3) ?
    C33 C36 . 1.471(3) ?
    C34 C35 . 1.372(3) ?
    C34 H34 . 0.9300 ?
    C35 H35 . 0.9300 ?
    C36 C37 . 1.313(4) ?
    C36 H36 . 0.9300 ?
    C37 C38 . 1.468(3) ?
    C37 H37 . 0.9300 ?
    C38 C39 . 1.368(4) ?
    C39 C310 . 1.371(4) ?
    C39 H39 . 0.9300 ?
    C310 C311 . 1.366(5) ?
    C310 H310 . 0.9300 ?
    C311 C312 . 1.355(4) ?
    C311 H311 . 0.9300 ?
    C312 H312 . 0.9300 ?
loop_
    _geom_angle_atom_site_label_1
    _geom_angle_atom_site_label_2
    _geom_angle_atom_site_label_3
    _geom_angle_site_symmetry_1
    _geom_angle_site_symmetry_3
    _geom_angle
    _geom_angle_publ_flag
    N31 Zn1 O12 . . 98.00(8) ?
    N31 Zn1 O21 . . 102.41(8) ?
    O12 Zn1 O21 . . 89.34(8) ?
    N31 Zn1 O11 . . 103.00(8) ?
    O12 Zn1 O11 . . 158.97(8) ?
    O21 Zn1 O11 . . 87.31(8) ?
    N31 Zn1 O22 . . 98.62(8) ?
    O12 Zn1 O22 . . 86.52(9) ?
    O21 Zn1 O22 . . 158.93(8) ?
    O11 Zn1 O22 . . 89.19(8) ?
    N31 Zn1 Zn1 . 5_666 175.50(6) ?
    O12 Zn1 Zn1 . 5_666 82.26(6) ?
    O21 Zn1 Zn1 . 5_666 82.08(6) ?
    O11 Zn1 Zn1 . 5_666 76.71(6) ?
    O22 Zn1 Zn1 . 5_666 76.89(5) ?
    C11 O11 Zn1 . . 131.38(19) ?
    C11 O12 Zn1 5_666 . 124.19(18) ?
    C21 O21 Zn1 . . 124.11(17) ?
    C21 O22 Zn1 5_666 . 130.32(18) ?
    C31 N31 C35 . . 116.8(2) ?
    C31 N31 Zn1 . . 121.66(18) ?
    C35 N31 Zn1 . . 121.47(18) ?
    C38 N32 C312 . . 117.7(3) ?
    O12 C11 O11 5_666 . 125.1(3) ?
    O12 C11 C12 5_666 . 117.5(2) ?
    O11 C11 C12 . . 117.4(3) ?
    C13 C12 C17 . . 118.4(3) ?
    C13 C12 C11 . . 120.5(2) ?
    C17 C12 C11 . . 121.1(3) ?
    C14 C13 C12 . . 120.8(3) ?
    C14 C13 H13 . . 119.6 ?
    C12 C13 H13 . . 119.6 ?
    C15 C14 C13 . . 120.8(3) ?
    C15 C14 H14 . . 119.6 ?
    C13 C14 H14 . . 119.6 ?
    C14 C15 C16 . . 119.1(3) ?
    C14 C15 H15 . . 120.4 ?
    C16 C15 H15 . . 120.4 ?
    C15 C16 C17 . . 120.4(3) ?
    C15 C16 H16 . . 119.8 ?
    C17 C16 H16 . . 119.8 ?
    C16 C17 C12 . . 120.4(3) ?
    C16 C17 H17 . . 119.8 ?
    C12 C17 H17 . . 119.8 ?
    O22 C21 O21 5_666 . 125.2(2) ?
    O22 C21 C22 5_666 . 117.4(2) ?
    O21 C21 C22 . . 117.3(2) ?
    C23 C22 C27 . . 119.2(3) ?
    C23 C22 C21 . . 120.0(3) ?
    C27 C22 C21 . . 120.8(3) ?
    C24 C23 C22 . . 120.1(4) ?
    C24 C23 H23 . . 120.0 ?
    C22 C23 H23 . . 120.0 ?
    C25 C24 C23 . . 120.7(4) ?
    C25 C24 H24 . . 119.7 ?
    C23 C24 H24 . . 119.7 ?
    C24 C25 C26 . . 120.1(4) ?
    C24 C25 H25 . . 119.9 ?
    C26 C25 H25 . . 119.9 ?
    C25 C26 C27 . . 120.4(4) ?
    C25 C26 H26 . . 119.8 ?
    C27 C26 H26 . . 119.8 ?
    C26 C27 C22 . . 119.4(3) ?
    C26 C27 H27 . . 120.3 ?
    C22 C27 H27 . . 120.3 ?
    N31 C31 C32 . . 122.9(3) ?
    N31 C31 H31 . . 118.5 ?
    C32 C31 H31 . . 118.5 ?
    C31 C32 C33 . . 120.2(3) ?
    C31 C32 H32 . . 119.9 ?
    C33 C32 H32 . . 119.9 ?
    C34 C33 C32 . . 116.5(2) ?
    C34 C33 C36 . . 123.2(2) ?
    C32 C33 C36 . . 120.3(3) ?
    C35 C34 C33 . . 119.7(3) ?
    C35 C34 H34 . . 120.1 ?
    C33 C34 H34 . . 120.1 ?
    N31 C35 C34 . . 123.8(3) ?
    N31 C35 H35 . . 118.1 ?
    C34 C35 H35 . . 118.1 ?
    C37 C36 C33 . . 125.9(3) ?
    C37 C36 H36 . . 117.1 ?
    C33 C36 H36 . . 117.1 ?
    C36 C37 C38 . . 126.5(3) ?
    C36 C37 H37 . . 116.8 ?
    C38 C37 H37 . . 116.8 ?
    N32 C38 C39 . . 121.7(3) ?
    N32 C38 C37 . . 115.6(3) ?
    C39 C38 C37 . . 122.8(3) ?
    C38 C39 C310 . . 119.3(3) ?
    C38 C39 H39 . . 120.3 ?
    C310 C39 H39 . . 120.3 ?
    C311 C310 C39 . . 119.8(3) ?
    C311 C310 H310 . . 120.1 ?
    C39 C310 H310 . . 120.1 ?
    C312 C311 C310 . . 117.8(3) ?
    C312 C311 H311 . . 121.1 ?
    C310 C311 H311 . . 121.1 ?
    N32 C312 C311 . . 123.6(3) ?
    N32 C312 H312 . . 118.2 ?
    C311 C312 H312 . . 118.2 ?
loop_
    _geom_torsion_atom_site_label_1
    _geom_torsion_atom_site_label_2
    _geom_torsion_atom_site_label_3
    _geom_torsion_atom_site_label_4
    _geom_torsion_site_symmetry_1
    _geom_torsion_site_symmetry_2
    _geom_torsion_site_symmetry_3
    _geom_torsion_site_symmetry_4
    _geom_torsion
    _geom_torsion_publ_flag
    O12 C11 C12 C13 5_666 . . . 179.8(3) ?
    O11 C11 C12 C13 . . . . 1.0(4) ?
    O12 C11 C12 C17 5_666 . . . 1.5(4) ?
    O11 C11 C12 C17 . . . . -177.2(3) ?
    C17 C12 C13 C14 . . . . 1.3(5) ?
    C11 C12 C13 C14 . . . . -177.0(3) ?
    C12 C13 C14 C15 . . . . -0.1(5) ?
    C13 C14 C15 C16 . . . . -0.5(6) ?
    C14 C15 C16 C17 . . . . -0.1(6) ?
    C15 C16 C17 C12 . . . . 1.2(5) ?
    C13 C12 C17 C16 . . . . -1.8(4) ?
    C11 C12 C17 C16 . . . . 176.5(3) ?
    O22 C21 C22 C23 5_666 . . . -5.7(4) ?
    O21 C21 C22 C23 . . . . 173.3(3) ?
    O22 C21 C22 C27 5_666 . . . 176.9(3) ?
    O21 C21 C22 C27 . . . . -4.1(4) ?
    C27 C22 C23 C24 . . . . 2.9(6) ?
    C21 C22 C23 C24 . . . . -174.5(4) ?
    C22 C23 C24 C25 . . . . -1.6(7) ?
    C23 C24 C25 C26 . . . . -0.5(8) ?
    C24 C25 C26 C27 . . . . 1.4(7) ?
    C25 C26 C27 C22 . . . . 0.0(6) ?
    C23 C22 C27 C26 . . . . -2.1(5) ?
    C21 C22 C27 C26 . . . . 175.3(3) ?
    C35 N31 C31 C32 . . . . -2.1(4) ?
    N31 C31 C32 C33 . . . . 1.1(5) ?
    C31 C32 C33 C34 . . . . 0.9(4) ?
    C31 C32 C33 C36 . . . . -178.9(3) ?
    C32 C33 C34 C35 . . . . -1.7(4) ?
    C36 C33 C34 C35 . . . . 178.1(3) ?
    C31 N31 C35 C34 . . . . 1.3(4) ?
    C33 C34 C35 N31 . . . . 0.7(4) ?
    C34 C33 C36 C37 . . . . 4.5(5) ?
    C32 C33 C36 C37 . . . . -175.6(3) ?
    C33 C36 C37 C38 . . . . -177.6(3) ?
    C312 N32 C38 C39 . . . . 0.0(5) ?
    C312 N32 C38 C37 . . . . -179.4(3) ?
    C36 C37 C38 N32 . . . . 175.1(3) ?
    C36 C37 C38 C39 . . . . -4.4(5) ?
    N32 C38 C39 C310 . . . . 0.2(5) ?
    C37 C38 C39 C310 . . . . 179.6(3) ?
    C38 C39 C310 C311 . . . . -0.9(5) ?
    C39 C310 C311 C312 . . . . 1.3(5) ?
    C38 N32 C312 C311 . . . . 0.4(5) ?
    C310 C311 C312 N32 . . . . -1.1(5) ?
data_global
_journal_date_recd_electronic     2009-10-21
_journal_date_accepted     2009-10-28
_journal_name_full     'Acta Crystallographica, Section E'
_journal_year     2009
_journal_volume     65
_journal_issue     12
_journal_page_first     m1495
_journal_page_last     m1496
_journal_paper_category     QM
_journal_coeditor_code     DN2505
_publ_contact_author_name     'Youngmee Kim'
_publ_contact_author_address
;
Deaprtment of Chemistry and Nano Science, Ewha Womans University,
Seoul 120-750, Korea
;
_publ_contact_author_email     'ymeekim@ewha.ac.kr'
_publ_contact_author_fax     '+82-2-3277-3419'
_publ_contact_author_phone     '+82-2-3277-3589'
_publ_section_title
;
Tetra-\m-benzoato-bis{[<i>trans</i>-1-(2-pyridyl)-2-(4-
pyridyl)ethylene]zinc(II)}
;
loop_
    _publ_author_name
    _publ_author_footnote
    _publ_author_address
    'Song, Young Joo' .
;
Department of Fine Chemistry, and Eco-Product and Materials Education Center,
Seoul National University of Technology, Seoul 139-743, Republic of Korea
;
    'Lee, Soo-Won' .
;
Forest Practice Research Center, Korea Forest Research Institute
Pocheon 487-821, Republic of Korea
;
    'Jang, Kyung Hwan' .
;
Korea Forest Research Institute 44-3, Suwon 441-350, Republic of Korea
;
    'Kim, Cheal' .
;
Department of Fine Chemistry, and Eco-Product and Materials Education Center,
Seoul National University of Technology, Seoul 139-743, Republic of Korea
;
    'Kim, Youngmee' .
;
Deaprtment of Chemistry and Nano Science, Ewha Womans University,
Seoul 120-750, Republic of Korea
;
