# Supplementary material for: Tetra-μ-benzoato-bis­{[trans-1-(2-pyrid­yl)-2-(4-pyrid­yl)ethyl­ene]zinc(II)}
Source: Acta Crystallogr Sect E Struct Rep Online. 2009 Nov 4;65(Pt 12):m1495–6. doi: 10.1107/S1600536809045048 (PMC2972024; doi:10.1107/S1600536809045048)
Supplement: Supplementary file 2 [file e-65-m1495-Isup2.hkl]

#
# h,k,l, Fc-squared, Fo-squared, sigma(Fo-squared) and status flag
#
data_I
_shelx_title ' I         C2/c         R = 0.03'
_shelx_refln_list_code          4
_shelx_F_calc_maximum      478.80
_exptl_crystal_F_000      2016.00
_reflns_d_resolution_high  0.8107
 
loop_
 _symmetry_equiv_pos_as_xyz
 'x, y, z'
 '-x, y, -z+1/2'
 'x+1/2, y+1/2, z'
 '-x+1/2, y+1/2, -z+1/2'
 '-x, -y, -z'
 'x, -y, z-1/2'
 '-x+1/2, -y+1/2, -z'
 'x+1/2, -y+1/2, z-1/2'
 
_cell_length_a    24.9190
_cell_length_b    12.1860
_cell_length_c    15.7420
_cell_angle_alpha  90.000
_cell_angle_beta  109.857
_cell_angle_gamma  90.000
 
_shelx_F_squared_multiplier     1.000
 
loop_
 _refln_index_h
 _refln_index_k
 _refln_index_l
 _refln_F_squared_calc
 _refln_F_squared_meas
 _refln_F_squared_sigma
 _refln_observed_status
   4   0   0      558.13      441.48     41.41 o
   6   0   0    12937.69    13089.78    643.64 o
   8   0   0    10883.22    11224.69    556.51 o
  10   0   0     8918.64     8190.88    410.20 o
  12   0   0     1166.24      924.15    129.89 o
  14   0   0     8774.96     9403.53    471.36 o
  16   0   0     2158.66     1948.28    169.26 o
  18   0   0     1426.92     1532.37    183.63 o
  20   0   0     6040.56     5648.22    311.96 o
  22   0   0     5672.51     4984.37    282.28 o
  24   0   0      315.05      534.80    147.80 o
  26   0   0      464.85      379.27    147.37 o
  28   0   0      107.21      353.32    172.90 o
   1   1   0   133717.39   119542.56   4809.04 o
   3   1   0    13860.48    14882.53    732.41 o
   5   1   0     1001.76     1069.81     48.45 o
   7   1   0    29093.94    30197.24   1219.00 o
   9   1   0     7984.72     7865.77    275.66 o
  11   1   0    10727.38     9785.01    344.54 o
  13   1   0     6167.48     6374.77    227.27 o
  15   1   0     1449.79     1640.75     89.02 o
  17   1   0        1.61       39.30     46.83 o
  19   1   0     3047.85     2953.96    125.72 o
  21   1   0     6886.32     7179.78    319.06 o
  23   1   0     2180.80     2210.56    130.85 o
  25   1   0     1232.46     1278.30    135.56 o
  27   1   0       42.70       82.18    146.09 o
   0   2   0    39513.54    40851.06   2004.92 o
   2   2   0    65305.47    66835.91   2318.28 o
   4   2   0     5285.61     5247.31    183.72 o
   6   2   0     1630.43     1637.93     73.28 o
   8   2   0    14805.58    15502.13    540.68 o
  10   2   0     4396.63     3910.57    140.88 o
  12   2   0    19853.50    19045.80    774.51 o
  14   2   0     9585.17     9846.43    406.32 o
  16   2   0     1010.10      990.33     67.41 o
  18   2   0      313.83      197.04     65.25 o
  20   2   0     2179.96     2136.34    100.27 o
  22   2   0     3731.18     3294.15    386.04 o
  24   2   0      767.87      796.56     89.69 o
  26   2   0      263.29      333.19    114.25 o
  28   2   0      269.17      142.00    146.30 o
   1   3   0    28537.44    28483.14    991.53 o
   3   3   0    20083.80    21582.02    675.54 o
   5   3   0    10304.90    10797.62    336.92 o
   7   3   0      461.74      509.58     35.26 o
   9   3   0    19613.91    21057.09    843.80 o
  11   3   0    20697.04    20549.66    716.40 o
  13   3   0    21273.29    20967.23    741.99 o
  15   3   0     7766.13     8089.34    295.37 o
  17   3   0       33.79       93.06     46.29 o
  19   3   0     2863.51     2893.43    124.87 o
  21   3   0     6217.31     6413.24    288.99 o
  23   3   0     1150.36     1247.99    100.71 o
  25   3   0      521.46      710.07     96.38 o
  27   3   0      110.89      108.12    119.61 o
   0   4   0     9450.65     8886.91    443.76 o
   2   4   0     4095.49     3929.50    142.39 o
   4   4   0       46.07        9.09     16.15 o
   6   4   0        9.31       11.21     22.28 o
   8   4   0    17240.33    18023.54    560.10 o
  10   4   0    19044.50    18751.61    659.09 o
  12   4   0    26780.13    26209.59    918.63 o
  14   4   0    15537.67    15762.80    561.95 o
  16   4   0     1908.20     1853.96     85.84 o
  18   4   0      304.12      438.09    103.08 o
  20   4   0     9991.95    10498.73    453.40 o
  22   4   0      506.82      529.92     80.50 o
  24   4   0     2190.86     2147.53    136.43 o
  26   4   0      864.42     1019.79    161.54 o
   1   5   0     3002.73     2509.30     95.16 o
   3   5   0     9222.32     8519.39    271.84 o
   5   5   0     1337.72     1310.43     55.73 o
   7   5   0      376.38      360.05     25.00 o
   9   5   0    16569.30    16403.31    511.54 o
  11   5   0     9341.90     8907.59    318.80 o
  13   5   0    15474.78    15550.46    638.71 o
  15   5   0     3826.11     3920.52    153.04 o
  17   5   0      194.92      176.78     38.58 o
  19   5   0     4862.62     5156.69    237.37 o
  21   5   0     3301.75     3642.66    181.26 o
  23   5   0     1648.71     1821.06    221.46 o
  25   5   0     1519.94     1801.81    206.28 o
  27   5   0      177.97      328.74    349.99 o
   0   6   0    46077.16    45478.03   2239.05 o
   2   6   0    23813.13    24844.11    868.58 o
   4   6   0     3685.47     3639.88    110.17 o
   6   6   0       20.92       25.78     23.91 o
   8   6   0     5680.53     5377.36    193.58 o
  10   6   0    14394.49    13832.66    434.82 o
  12   6   0    10893.99    10646.42    445.20 o
  14   6   0     5358.49     5468.15    207.94 o
  16   6   0       89.02       80.93     58.25 o
  18   6   0     3091.97     3269.54    137.45 o
  20   6   0     6352.24     6354.15    290.44 o
  22   6   0     1483.58     1700.32    120.96 o
  24   6   0     1139.08     1233.84    115.47 o
  26   6   0      500.92      445.38    107.86 o
   1   7   0     6718.62     5888.76    214.69 o
   3   7   0     5418.76     5263.73    193.67 o
   5   7   0     2007.97     1998.90     82.48 o
   7   7   0     2618.62     2621.51     91.84 o
   9   7   0    11116.20    11387.29    359.77 o
  11   7   0     9157.17     8797.58    317.18 o
  13   7   0     6519.95     6222.88    269.27 o
  15   7   0      384.23      376.19     57.06 o
  17   7   0     1548.39     1446.79    100.50 o
  19   7   0     5616.58     6077.00    343.04 o
  21   7   0     1321.63     1256.71    130.58 o
  23   7   0      867.42     1119.50    215.81 o
  25   7   0      934.58      976.64    226.65 o
   0   8   0    11058.05    11234.60    566.76 o
   2   8   0     8100.28     7438.57    270.06 o
   4   8   0     2705.93     2693.90    109.07 o
   6   8   0      155.12      147.81     62.21 o
   8   8   0     3527.23     3608.72    163.11 o
  10   8   0     4713.64     4666.31    174.56 o
  12   8   0     5666.41     5739.69    309.28 o
  14   8   0       24.91      128.03    111.98 o
  16   8   0       13.13        7.05     70.34 o
  18   8   0      842.13      890.05    103.33 o
  20   8   0      752.68      955.90    178.69 o
  22   8   0      544.48      495.12    173.55 o
  24   8   0      654.85      834.05    199.29 o
   1   9   0     7310.10     6795.08    248.81 o
   3   9   0     1459.41     1405.41     79.51 o
   5   9   0      175.32      214.71     38.34 o
   7   9   0     1771.15     1618.41    100.74 o
   9   9   0     6094.42     5587.39    207.72 o
  11   9   0     9904.59     9356.57    485.09 o
  13   9   0      562.62      573.62     86.57 o
  15   9   0      163.25      167.47     74.12 o
  17   9   0       27.07       81.95     85.76 o
  19   9   0     1015.00      873.18    151.13 o
  21   9   0      579.42      483.10    178.69 o
  23   9   0      453.75      431.83    189.21 o
   0  10   0    10988.74    11065.09    563.43 o
   2  10   0     4364.98     4243.45    164.91 o
   4  10   0       78.75       93.80     40.73 o
   6  10   0      331.50      333.00     63.57 o
   8  10   0     4109.30     4012.37    154.66 o
  10  10   0     6039.59     6259.18    345.38 o
  12  10   0     3613.89     3643.19    289.82 o
  14  10   0     2080.29     2066.67    150.09 o
  16  10   0      218.67      143.58     95.17 o
  18  10   0       54.51        5.30     95.85 o
  20  10   0     1071.39     1699.44    228.25 o
   1  11   0     6645.74     6343.79    239.02 o
   3  11   0     1408.01     1263.69     73.98 o
   5  11   0       72.30       43.20     43.52 o
   7  11   0      840.98      842.63     91.72 o
   9  11   0      145.77      114.39     49.54 o
  11  11   0     2234.84     1871.13    262.90 o
  13  11   0     2730.06     3007.09    199.46 o
  15  11   0      974.00     1080.28    128.25 o
  17  11   0       33.90      -70.81    105.43 o
  19  11   0      237.13      136.69    116.85 o
   0  12   0     1625.57     1711.58    129.94 o
   2  12   0     1830.54     1933.72     98.09 o
   4  12   0      600.91      788.60     57.83 o
   6  12   0        6.84       30.48     46.12 o
   8  12   0      256.79      222.28     72.34 o
  10  12   0     1099.49     1100.24    118.84 o
  12  12   0     1356.16     1347.95    130.89 o
  14  12   0      568.70      894.15    126.90 o
  16  12   0      137.15       -1.03    108.90 o
   1  13   0     3418.00     3148.88    140.42 o
   3  13   0      800.08      947.22     65.70 o
   5  13   0      240.20      153.08     58.98 o
   7  13   0       42.66       32.60     57.29 o
   9  13   0     1249.45      958.40    123.12 o
  11  13   0      469.06      761.33    117.39 o
  13  13   0      260.34      185.53    108.26 o
   0  14   0     1874.79     1492.64    207.87 o
   2  14   0      490.36      572.04     68.19 o
   4  14   0      649.03      722.12     76.72 o
   6  14   0        1.76       51.61     63.32 o
   8  14   0      177.16      -24.68    115.19 o
  10  14   0      341.20      377.86    102.09 o
   1  15   0      688.70      821.99     72.09 o
 -29   1   1        3.12      -30.13    112.15 o
 -27   1   1       45.06      109.67    105.05 o
 -25   1   1       11.32       28.16     73.70 o
 -23   1   1      462.71      499.99     88.65 o
 -21   1   1        0.83      -32.80    103.19 o
 -19   1   1       77.88       80.14     59.14 o
 -17   1   1       43.62       34.88     66.93 o
 -15   1   1      534.86      680.70     45.86 o
 -13   1   1      933.41     1089.71     89.72 o
 -11   1   1     2013.19     2038.11     91.32 o
  -9   1   1    10918.98    10985.24    447.98 o
  -7   1   1      703.03      832.96     41.76 o
  -5   1   1    81651.49    85900.02   4213.24 o
  -3   1   1     4885.41     4567.59    315.99 o
  -1   1   1     1872.69     1922.09     68.82 o
   1   1   1     1170.80     1244.27     41.27 o
   3   1   1      338.15      379.84     30.07 o
   5   1   1     1259.26     1351.88     42.46 o
   7   1   1     4043.47     4306.08    127.35 o
   9   1   1      274.18      258.71     18.59 o
  11   1   1     3304.57     3575.37    109.10 o
  13   1   1     1771.53     2070.68     82.07 o
  15   1   1     2649.11     2938.20    105.21 o
  17   1   1        9.01       16.15     41.56 o
  19   1   1      213.69      166.98     46.66 o
  21   1   1     1171.88     1192.18    111.11 o
  23   1   1       31.53      -21.33    105.33 o
  25   1   1        0.05       22.22    105.93 o
  27   1   1       49.18       75.67    111.74 o
 -28   2   1       37.92      -28.67    113.50 o
 -26   2   1       10.25       19.78     78.59 o
 -24   2   1       38.41      -22.21     66.38 o
 -22   2   1        6.46      -10.67     58.57 o
 -20   2   1       21.23       87.49     62.79 o
 -18   2   1     1053.18     1023.85     88.13 o
 -16   2   1        0.89       12.94     34.35 o
 -14   2   1     4819.69     5165.44    219.66 o
 -12   2   1     7698.51     8205.16    339.57 o
 -10   2   1     3982.75     4497.67    189.57 o
  -8   2   1      124.12      138.46     27.31 o
  -6   2   1     1118.15     1127.51     52.09 o
  -4   2   1    52239.99    54700.84   2686.15 o
  -2   2   1      994.60     1068.18     47.98 o
   0   2   1     9720.40     9755.93    302.67 o
   2   2   1     7439.60     7830.41    208.03 o
   4   2   1     3151.62     3161.58    103.63 o
   6   2   1     1310.01     1442.91     51.30 o
   8   2   1       43.69       35.42     15.65 o
  10   2   1     4406.87     4528.30    135.84 o
  12   2   1     3288.88     3359.75    103.63 o
  14   2   1      652.92      801.41     57.31 o
  16   2   1      153.26      136.48     41.82 o
  18   2   1       61.61       57.51     43.03 o
  20   2   1      889.89      864.75     80.15 o
  22   2   1     1234.36     1174.80     95.25 o
  24   2   1      425.19      313.78     99.73 o
  26   2   1      139.74      140.45    111.95 o
  28   2   1       59.58       39.07    120.01 o
 -27   3   1        9.52      -83.56     83.56 o
 -25   3   1      401.51      299.76     83.55 o
 -23   3   1     1156.00     1172.20    163.00 o
 -21   3   1      178.03      137.59     58.62 o
 -19   3   1       21.48      109.76     61.27 o
 -17   3   1        0.33      101.17     54.27 o
 -15   3   1      483.87      474.77     44.68 o
 -13   3   1      673.79      763.13     49.60 o
 -11   3   1     2843.62     2978.15    128.16 o
  -9   3   1      899.12     1030.68     42.03 o
  -7   3   1      274.79      355.52     27.19 o
  -5   3   1    46808.83    47004.11   1876.35 o
  -3   3   1    29230.29    31499.68   1258.77 o
  -1   3   1    70823.39    72612.21   2520.41 o
   1   3   1     2731.58     2622.64     86.52 o
   3   3   1     1540.19     1337.64     40.00 o
   5   3   1      613.77      722.68     30.52 o
   7   3   1      512.88      477.57     25.50 o
   9   3   1      211.42      241.37     22.73 o
  11   3   1     1294.84     1469.77     61.08 o
  13   3   1      485.64      581.08     36.87 o
  15   3   1      286.20      386.25     62.18 o
  17   3   1      175.38      156.95     40.80 o
  19   3   1     1037.13     1065.61     85.19 o
  21   3   1     1242.33     1170.79     95.78 o
  23   3   1       16.88        8.55     73.43 o
  25   3   1      159.22      300.71    116.04 o
  27   3   1        6.08       91.90    216.99 o
 -28   4   1       18.65       57.91    120.51 o
 -26   4   1        4.57      -86.88     86.88 o
 -24   4   1       52.23       -9.14     75.08 o
 -22   4   1     1392.98     1422.96    125.81 o
 -20   4   1      483.40      417.19     61.60 o
 -18   4   1       70.11      106.17     55.31 o
 -16   4   1      150.80      132.00     41.46 o
 -14   4   1       21.57       19.83     40.28 o
 -12   4   1     1900.02     2115.41     97.33 o
 -10   4   1      103.00       94.90     19.51 o
  -8   4   1     3122.70     3458.24    147.59 o
  -6   4   1    28653.15    28929.83   1158.07 o
  -4   4   1     8393.15     8196.52    333.36 o
  -2   4   1     2491.19     2623.01    107.72 o
   0   4   1    14038.28    14687.11    514.04 o
   2   4   1      488.76      662.81     38.81 o
   4   4   1       33.94       12.63     13.53 o
   6   4   1     5426.11     5667.62    183.16 o
   8   4   1     3135.72     3357.33    113.96 o
  10   4   1       42.04       27.89     22.15 o
  12   4   1     1485.11     1483.68     53.81 o
  14   4   1       13.90       -8.76     28.57 o
  16   4   1       36.95       53.86     34.54 o
  18   4   1      721.24      914.96     90.77 o
  20   4   1      391.76      573.63     71.30 o
  22   4   1       15.31       29.72     72.98 o
  24   4   1        1.02      -41.17     82.37 o
  26   4   1       14.21      -49.09    116.57 o
 -27   5   1       10.36       -4.27     93.52 o
 -25   5   1       21.82       88.09     84.35 o
 -23   5   1       15.84      -44.23     73.44 o
 -21   5   1       69.89       56.33     79.71 o
 -19   5   1      245.72      302.10     57.90 o
 -17   5   1        4.28      -40.01     40.01 o
 -15   5   1     1442.43     1451.02     83.44 o
 -13   5   1      679.91      691.16    127.85 o
 -11   5   1      898.74      979.45     46.63 o
  -9   5   1      446.69      452.54     51.00 o
  -7   5   1    10230.96    10590.58    429.97 o
  -5   5   1    13903.17    15037.93    606.39 o
  -3   5   1    15062.36    15597.19    546.90 o
  -1   5   1     3067.00     2979.04    111.63 o
   1   5   1     2071.21     2142.99     82.77 o
   3   5   1     2465.04     2504.46     71.60 o
   5   5   1     2182.72     2068.52     66.05 o
   7   5   1     2424.25     2917.85     99.71 o
   9   5   1      115.33       61.27     23.64 o
  11   5   1        2.31       11.88     25.95 o
  13   5   1     1835.30     2043.61    177.76 o
  15   5   1        3.76        7.22     33.86 o
  17   5   1      369.54      415.82     58.37 o
  19   5   1      149.44      100.34     64.43 o
  21   5   1       16.55       65.20    135.41 o
  23   5   1       27.48       40.26     81.32 o
  25   5   1        2.06       47.63    113.29 o
 -26   6   1       27.33      -89.64     96.12 o
 -24   6   1      145.45      174.38     87.16 o
 -22   6   1      160.84      283.08     76.80 o
 -20   6   1      548.80      517.81    117.04 o
 -18   6   1     1418.68     1271.98     90.29 o
 -16   6   1      573.58      595.71     61.02 o
 -14   6   1      324.25      391.29     52.86 o
 -12   6   1       11.62       34.82     39.17 o
 -10   6   1       56.77       64.73     23.20 o
  -8   6   1      784.32      772.63     66.14 o
  -6   6   1       21.68       -9.61     22.80 o
  -4   6   1     4461.21     4851.61    177.64 o
  -2   6   1       26.95        8.90     22.94 o
   0   6   1      836.12      809.51     76.14 o
   2   6   1      943.34      890.61     58.69 o
   4   6   1      472.89      525.79     24.27 o
   6   6   1      386.33      420.43     38.76 o
   8   6   1      556.06      556.59     34.43 o
  10   6   1     2978.93     2955.96    105.24 o
  12   6   1     2617.83     2643.92    110.27 o
  14   6   1     1219.04     1315.75    139.74 o
  16   6   1       47.49      103.91     46.99 o
  18   6   1       65.02      134.44     71.03 o
  20   6   1        7.33      -43.51     90.75 o
  22   6   1      277.86      276.38     84.41 o
  24   6   1       82.42      -45.17     93.03 o
 -25   7   1        6.33      148.23    129.68 o
 -23   7   1      120.00      167.10    107.28 o
 -21   7   1      447.54      776.40    109.18 o
 -19   7   1        7.33       47.16     62.60 o
 -17   7   1      243.51      123.74     71.62 o
 -15   7   1        2.88      -11.76     79.69 o
 -13   7   1      352.78      374.12     67.93 o
 -11   7   1      350.38      377.59     37.00 o
  -9   7   1        6.56      -42.97     42.97 o
  -7   7   1      119.44      128.53     36.80 o
  -5   7   1      332.21      418.83     41.63 o
  -3   7   1     4181.38     4334.12    162.01 o
  -1   7   1       53.89       78.28     31.09 o
   1   7   1      515.77      586.07     53.07 o
   3   7   1     1391.96     1341.94     60.76 o
   5   7   1       97.48      118.94     28.79 o
   7   7   1      153.46      232.99     34.07 o
   9   7   1       70.52       78.94     29.41 o
  11   7   1       65.91       16.27     34.02 o
  13   7   1       35.94       52.52     42.41 o
  15   7   1        2.19        7.44     51.91 o
  17   7   1      114.60       91.60     59.78 o
  19   7   1       15.40      -62.20     88.06 o
  21   7   1        5.88      -16.69    167.54 o
  23   7   1        4.18       -6.38    110.41 o
  25   7   1       69.45       -7.55    188.56 o
 -24   8   1        0.10       -6.65    175.90 o
 -22   8   1       90.64      358.25    170.76 o
 -20   8   1     1059.37      959.91    115.26 o
 -18   8   1      519.59      587.05    104.54 o
 -16   8   1     1471.32     1478.53    218.28 o
 -14   8   1       58.99       88.21     68.43 o
 -12   8   1      169.74      201.67     63.64 o
 -10   8   1     3241.46     3309.19    163.36 o
  -8   8   1      264.77      385.40     86.49 o
  -6   8   1       55.09       24.64     43.73 o
  -4   8   1      997.41     1048.77     66.23 o
  -2   8   1      685.99      667.39     45.47 o
   0   8   1     1077.24     1120.52     58.07 o
   2   8   1      285.99      360.66     40.91 o
   4   8   1       49.51       84.08     28.23 o
   6   8   1       31.83       38.98     32.16 o
   8   8   1      144.22      155.29     34.89 o
  10   8   1     4144.62     3984.19    269.93 o
  12   8   1      932.78      861.57     93.53 o
  14   8   1      302.11      278.42     74.94 o
  16   8   1     1407.80     1348.23    265.79 o
  18   8   1       20.65      -49.27     77.51 o
  20   8   1       19.98      116.27    148.45 o
  22   8   1       15.81      -88.81    158.96 o
 -23   9   1       30.66      -66.07    162.82 o
 -21   9   1      121.52      144.80    165.83 o
 -19   9   1      544.39      494.24    100.63 o
 -17   9   1      443.24      590.70     98.83 o
 -15   9   1      487.10      563.49     90.53 o
 -13   9   1      394.45      345.58     76.86 o
 -11   9   1      345.57      287.86     70.62 o
  -9   9   1       81.13       64.35     62.09 o
  -7   9   1      579.68      670.13     76.04 o
  -5   9   1        5.05        2.11     40.26 o
  -3   9   1     1332.90     1282.78    124.50 o
  -1   9   1     2826.59     2862.46    179.68 o
   1   9   1      243.07      271.82     49.42 o
   3   9   1      336.92      364.91     35.94 o
   5   9   1     1646.52     1604.48     93.17 o
   7   9   1     1205.16     1025.88     66.80 o
   9   9   1     2671.03     2673.10    111.10 o
  11   9   1      108.16      188.53     69.75 o
  13   9   1     2903.81     2756.28    174.70 o
  15   9   1     1817.34     1886.54    150.28 o
  17   9   1       98.13       43.68     86.39 o
  19   9   1      232.16      249.16     97.89 o
  21   9   1       71.92      233.61    172.69 o
 -22  10   1       22.02      258.29    190.49 o
 -20  10   1      529.47      381.71    114.23 o
 -18  10   1      460.88      400.76    102.09 o
 -16  10   1      556.05      675.89    215.06 o
 -14  10   1      233.60      373.63    148.01 o
 -12  10   1      458.29      376.39    131.28 o
 -10  10   1        8.81      -36.73     39.39 o
  -8  10   1      498.30      586.82     81.31 o
  -6  10   1      955.06     1100.44     75.84 o
  -4  10   1       23.14        3.32     39.84 o
  -2  10   1      119.42      126.38     75.92 o
   0  10   1      137.31      190.48     48.61 o
   2  10   1     1889.87     1718.86     97.10 o
   4  10   1       15.39        4.06     34.65 o
   6  10   1        3.57      -16.47     37.77 o
   8  10   1     1650.25     1735.02     83.93 o
  10  10   1      385.29      220.44     75.13 o
  12  10   1      480.49      419.00     88.45 o
  14  10   1      558.15      650.59     97.66 o
  16  10   1      291.06      335.03     96.40 o
  18  10   1       18.88       70.95     96.70 o
  20  10   1        0.12      -16.09    165.61 o
 -19  11   1      139.20      173.14    112.67 o
 -17  11   1        6.74       -9.55    102.43 o
 -15  11   1        8.53       18.15     92.57 o
 -13  11   1       61.28       58.24     85.69 o
 -11  11   1        6.45       -2.33     78.19 o
  -9  11   1       18.18       -6.62     46.97 o
  -7  11   1       23.72       17.80     66.08 o
  -5  11   1      149.57      169.13     61.62 o
  -3  11   1        0.27       31.14     42.91 o
  -1  11   1       39.54       27.39     44.77 o
   1  11   1      768.85      800.05     87.55 o
   3  11   1      558.74      601.34    100.14 o
   5  11   1      287.05      230.66     47.02 o
   7  11   1      256.86      232.98     60.66 o
   9  11   1      473.84      469.66     54.24 o
  11  11   1      970.78      884.65    288.20 o
  13  11   1      937.13      835.27    133.44 o
  15  11   1      632.74      622.38    114.53 o
  17  11   1       43.28       88.27    109.59 o
  19  11   1       22.90      -72.62    116.74 o
 -16  12   1       59.32       -9.99    108.84 o
 -14  12   1      201.22      282.99    121.74 o
 -12  12   1      244.84       89.54     92.96 o
 -10  12   1        4.09      -61.67     83.99 o
  -8  12   1        2.88       35.63     48.56 o
  -6  12   1     1048.24     1124.44    125.58 o
  -4  12   1      622.00      588.62     61.17 o
  -2  12   1      157.13      149.27     82.05 o
   0  12   1      112.50       60.14     45.11 o
   2  12   1      462.12      564.02     52.70 o
   4  12   1      856.47      908.40     66.53 o
   6  12   1      182.10      173.52     51.91 o
   8  12   1        2.89       15.96     51.54 o
  10  12   1      360.91      397.16     97.52 o
  12  12   1      231.91      176.94    102.62 o
  14  12   1      411.25      302.30    159.39 o
  16  12   1      283.62      255.04    146.41 o
 -13  13   1      167.26      149.38    107.91 o
 -11  13   1       33.82      -89.26     89.26 o
  -9  13   1       61.91       -4.46     95.07 o
  -7  13   1      329.51      289.48     61.53 o
  -5  13   1     1411.06     1279.58    123.15 o
  -3  13   1       82.12      -10.81     66.79 o
  -1  13   1       35.60       37.08     52.83 o
   1  13   1      621.75      569.02     59.77 o
   3  13   1      902.82      822.41     65.89 o
   5  13   1      149.36      166.84     57.58 o
   7  13   1        3.99       58.88     59.50 o
   9  13   1        9.37      105.17     93.70 o
  11  13   1      112.89       57.12    104.95 o
  13  13   1      182.80      334.18    116.65 o
 -10  14   1       69.41       52.01    101.57 o
  -8  14   1       68.09      -41.19    146.09 o
  -6  14   1      605.70      582.89     87.03 o
  -4  14   1      111.45       70.18     84.32 o
  -2  14   1        2.41      -59.01     59.01 o
   0  14   1      232.72      146.94     61.75 o
   2  14   1      489.07      473.37     70.55 o
   4  14   1        3.54      -57.30     62.13 o
   6  14   1       54.76       72.79     64.03 o
   8  14   1      149.00      100.92     98.10 o
  -1  15   1       63.75       58.12     74.98 o
 -28   0   2     1367.07     1855.18    234.26 o
 -26   0   2     3228.39     2938.08    272.22 o
 -24   0   2      574.81      872.89    140.94 o
 -22   0   2     1557.34     1345.26    155.74 o
 -20   0   2      456.22      587.58    107.26 o
 -18   0   2     7468.17     7931.50    587.36 o
 -16   0   2    10965.54    10530.04    763.05 o
 -14   0   2    17764.97    16825.28    834.43 o
 -12   0   2    24212.46    25601.80   1262.29 o
 -10   0   2     2899.09     3064.40    156.99 o
  -8   0   2    13362.73    14617.46    723.35 o
  -6   0   2    13261.40    14816.39    730.91 o
  -4   0   2   169205.36   153728.47   7535.26 o
  -2   0   2    19071.33    20264.28   1389.45 o
   0   0   2    39919.68    42077.15   2075.65 o
   2   0   2   189936.88   179781.16   8875.43 o
   4   0   2     1888.46     2092.20    162.17 o
   6   0   2    22050.64    22738.26    922.43 o
   8   0   2    26579.91    26553.41   1077.77 o
  10   0   2     8459.26     8417.44    347.00 o
  12   0   2     2023.80     2114.64     98.86 o
  14   0   2     8035.11     8026.75    336.54 o
  16   0   2    10719.54    10820.73    560.53 o
  18   0   2    23903.88    23221.27   1183.41 o
  20   0   2      211.08       52.13    103.62 o
  22   0   2     3254.90     3135.66    294.75 o
  24   0   2      245.07       91.82    135.58 o
  26   0   2      120.72      -72.73    158.32 o
 -29   1   2      891.39      982.22    213.24 o
 -27   1   2     1954.36     1744.06    171.94 o
 -25   1   2     2120.96     2500.46    243.06 o
 -23   1   2     1980.37     2200.88    272.22 o
 -21   1   2       20.42      -63.60     63.60 o
 -19   1   2     2934.90     3154.06    210.12 o
 -17   1   2     9889.96    10370.14    532.43 o
 -15   1   2     8930.30     8254.63    290.91 o
 -13   1   2     1557.65     1320.83     54.73 o
 -11   1   2    30923.36    32330.21   1117.96 o
  -9   1   2      862.80      833.16     36.65 o
  -7   1   2    23024.35    23665.16    818.42 o
  -5   1   2   120405.13   122082.20   4865.48 o
  -3   1   2    51633.72    54054.93   2155.39 o
  -1   1   2    10988.93    12341.20    494.26 o
   1   1   2       27.50       16.01      9.24 o
   3   1   2      856.72      941.51     41.82 o
   5   1   2    16603.35    17245.95    495.17 o
   7   1   2    45265.76    45624.62   1306.58 o
   9   1   2    25511.76    25906.59    744.42 o
  11   1   2     2796.38     2543.19     81.12 o
  13   1   2     2598.94     2613.18     84.36 o
  15   1   2     7903.59     7967.48    261.77 o
  17   1   2    18618.65    18372.67    662.00 o
  19   1   2     1074.01     1255.64     88.27 o
  21   1   2     2055.09     2069.85    154.70 o
  23   1   2      565.63      720.49    113.05 o
  25   1   2      283.51      289.83    116.77 o
  27   1   2      292.25      451.92    124.71 o
 -28   2   2     1289.88     1371.36    119.47 o
 -26   2   2     1416.63     1380.78    133.11 o
 -24   2   2     2800.08     2687.05    176.29 o
 -22   2   2      571.97      614.93     84.98 o
 -20   2   2     1658.08     1911.01    140.83 o
 -18   2   2    10847.51    10724.77    551.76 o
 -16   2   2    19577.17    19310.47    784.85 o
 -14   2   2     6221.00     5007.52    213.08 o
 -12   2   2     8643.13     8844.83    365.13 o
 -10   2   2     1951.28     2004.37     91.38 o
  -8   2   2     7796.37     7806.86    541.45 o
  -6   2   2     3166.86     3605.93    127.76 o
  -4   2   2    60474.52    61058.11   2092.12 o
  -2   2   2    26259.20    26979.28    925.98 o
   0   2   2    18174.17    17760.47    508.73 o
   2   2   2     9106.58     9413.75    299.84 o
   4   2   2    15031.01    15013.12    531.26 o
   6   2   2    35841.05    35693.76   1022.07 o
   8   2   2     8053.83     7531.98    219.35 o
  10   2   2     4193.26     3707.13    112.75 o
  12   2   2       40.40       33.52     21.64 o
  14   2   2     2247.70     2469.61     95.09 o
  16   2   2    16038.93    16853.70    607.91 o
  18   2   2     7559.18     7547.27    331.09 o
  20   2   2     1064.40     1113.38     90.38 o
  22   2   2      497.47      351.59     96.34 o
  24   2   2        0.81       -5.29     96.93 o
  26   2   2      547.31      643.95    131.47 o
 -29   3   2      152.11      194.39     96.45 o
 -27   3   2      283.28      507.62    127.43 o
 -25   3   2     1078.50      846.81    111.48 o
 -23   3   2     2119.82     1837.23    137.07 o
 -21   3   2      394.44      516.02     86.14 o
 -19   3   2     5976.27     5419.34    296.33 o
 -17   3   2    10527.34    10190.13    524.83 o
 -15   3   2     6963.36     6432.12    272.61 o
 -13   3   2    21043.78    21385.20    868.99 o
 -11   3   2      954.68      979.85     40.97 o
  -9   3   2      217.88      236.41     24.14 o
  -7   3   2      709.86      605.58     57.95 o
  -5   3   2    30164.69    29091.73   1163.57 o
  -3   3   2   229251.13   214108.14   7325.98 o
  -1   3   2    32635.34    34012.09   1049.51 o
   1   3   2     4437.67     4621.66    135.59 o
   3   3   2    11159.05    11235.20    324.74 o
   5   3   2    13563.87    12809.50    404.79 o
   7   3   2    18732.81    17920.48    565.21 o
   9   3   2    20548.45    20174.12    581.64 o
  11   3   2     4758.51     4920.83    148.05 o
  13   3   2      163.47      128.62     31.87 o
  15   3   2     2723.54     2816.11    103.32 o
  17   3   2    13846.97    13946.23    588.89 o
  19   3   2     4694.40     4983.90    230.10 o
  21   3   2     1289.45     1405.88    103.27 o
  23   3   2      757.87      408.60    105.41 o
  25   3   2      513.26      404.71    116.61 o
  27   3   2      920.81      714.86    139.66 o
 -28   4   2      347.65      242.50     95.57 o
 -26   4   2     1092.55     1359.19    113.15 o
 -24   4   2     3212.88     2699.26    183.88 o
 -22   4   2     1473.31     1317.51    114.97 o
 -20   4   2       42.51       78.95     63.59 o
 -18   4   2     2652.26     2802.71    170.21 o
 -16   4   2     9927.70     9391.43    392.87 o
 -14   4   2    12078.14    11253.31    568.10 o
 -12   4   2    11189.83    11473.35    397.42 o
 -10   4   2     1409.33     1642.71     77.58 o
  -8   4   2    12144.72    12326.80    498.88 o
  -6   4   2    35838.37    34704.63   1388.42 o
  -4   4   2    12170.81    11206.98    453.20 o
  -2   4   2    34921.75    32440.58   1002.37 o
   0   4   2     9203.30     9653.67    277.47 o
   2   4   2     2783.80     3229.63     89.97 o
   4   4   2    13672.71    13278.71    419.58 o
   6   4   2     1841.45     1722.40     70.78 o
   8   4   2    25211.02    25257.78    795.36 o
  10   4   2    29568.96    31446.54    988.84 o
  12   4   2     2363.31     2320.88     77.10 o
  14   4   2       13.51       -7.88     30.37 o
  16   4   2     8563.44     8856.66    327.15 o
  18   4   2     1803.95     1926.34    193.62 o
  20   4   2     1849.21     1813.80    183.59 o
  22   4   2     1285.50     1342.13    253.10 o
  24   4   2      110.40      -68.89    109.40 o
  26   4   2      787.29      903.26    138.78 o
 -27   5   2      674.13      758.73    144.65 o
 -25   5   2     2517.55     2431.13    147.59 o
 -23   5   2     1838.99     2006.91    156.34 o
 -21   5   2       75.62       42.52     59.31 o
 -19   5   2       14.82       34.55     64.23 o
 -17   5   2     4080.20     4289.72    192.81 o
 -15   5   2    16467.63    15785.01    792.53 o
 -13   5   2    11867.72    12043.61    608.39 o
 -11   5   2     5166.94     5151.53    219.94 o
  -9   5   2     4687.00     4730.48    199.87 o
  -7   5   2    40816.23    40948.33   1638.93 o
  -5   5   2    42166.18    41578.73   1662.12 o
  -3   5   2    29381.60    29300.57   1021.37 o
  -1   5   2     2667.52     2741.59     92.11 o
   1   5   2     2235.34     2281.58     71.51 o
   3   5   2     4457.24     4194.05    115.85 o
   5   5   2    18497.92    18819.55    593.74 o
   7   5   2     4363.52     3947.42    132.01 o
   9   5   2    23966.50    23445.82    739.27 o
  11   5   2     4294.32     4427.46    149.58 o
  13   5   2      175.44      195.15     34.38 o
  15   5   2     3777.48     3712.31    164.61 o
  17   5   2      898.85     1063.33     69.41 o
  19   5   2     3608.39     3414.35    172.85 o
  21   5   2     1398.50     1716.50    118.29 o
  23   5   2       72.69       68.78    102.18 o
  25   5   2      196.23      279.25    127.36 o
 -26   6   2      346.28      476.09    101.91 o
 -24   6   2     2317.18     2613.57    192.96 o
 -22   6   2      990.19      858.32    112.61 o
 -20   6   2        0.71       75.33     65.38 o
 -18   6   2      182.46      213.74     46.61 o
 -16   6   2     1841.37     2066.25    215.27 o
 -14   6   2     9535.18    10102.77    514.47 o
 -12   6   2     6595.50     6471.71    272.73 o
 -10   6   2       61.07       72.44     34.11 o
  -8   6   2     3009.61     2737.23    184.19 o
  -6   6   2     5643.39     5301.01    222.85 o
  -4   6   2    33347.40    32456.39   1132.01 o
  -2   6   2    41932.52    41262.93   1437.41 o
   0   6   2     2992.45     2917.01    100.03 o
   2   6   2      440.91      489.94     37.06 o
   4   6   2     6827.59     6546.62    178.00 o
   6   6   2    15246.47    15286.19    485.10 o
   8   6   2    23297.88    22676.93    799.13 o
  10   6   2     2918.99     2885.15    126.41 o
  12   6   2     1438.46     1493.15     74.11 o
  14   6   2      534.70      446.68     51.74 o
  16   6   2     2850.97     2924.74    125.77 o
  18   6   2     2578.54     2809.17    126.34 o
  20   6   2     1794.06     1840.61    120.55 o
  22   6   2      666.01      847.42     98.56 o
  24   6   2        3.02       52.81    117.17 o
 -25   7   2      281.01      414.09    128.29 o
 -23   7   2     2401.10     2333.34    252.70 o
 -21   7   2       35.20      119.28    141.37 o
 -19   7   2      441.38      663.35    168.74 o
 -17   7   2      751.07      988.64    151.03 o
 -15   7   2       41.07        4.47     61.16 o
 -13   7   2     1849.53     1791.58    119.86 o
 -11   7   2     1391.48     1490.64     81.61 o
  -9   7   2      524.48      591.12     49.95 o
  -7   7   2     7545.22     7228.42    300.87 o
  -5   7   2    20684.18    20183.33    814.65 o
  -3   7   2    39808.40    39163.98   1365.77 o
  -1   7   2    13572.95    13360.96    548.27 o
   1   7   2     2019.44     2445.24     86.38 o
   3   7   2     1569.12     1428.80     76.24 o
   5   7   2    12833.87    12559.84    335.53 o
   7   7   2    20209.26    18850.57    598.64 o
   9   7   2    17190.23    16873.11    596.38 o
  11   7   2     2026.52     2043.70     80.90 o
  13   7   2       86.97       91.70     44.22 o
  15   7   2     2778.91     2874.48    132.52 o
  17   7   2     5157.65     5022.30    229.99 o
  19   7   2      378.55      460.86    101.17 o
  21   7   2     1127.01      914.80    121.81 o
  23   7   2      223.71      183.57    111.76 o
 -24   8   2      977.21      657.94    181.70 o
 -22   8   2      227.88       79.58    106.89 o
 -20   8   2      433.28      442.34    148.88 o
 -18   8   2     2024.85     1986.74    482.24 o
 -16   8   2     5954.63     6484.36    431.30 o
 -14   8   2     1269.98     1335.50    116.27 o
 -12   8   2       22.96       25.70     58.54 o
 -10   8   2      329.54      362.54     47.31 o
  -8   8   2      916.90      971.56     77.61 o
  -6   8   2     5044.06     4549.45    197.73 o
  -4   8   2    11754.77    11174.16    398.77 o
  -2   8   2    16344.13    15881.17    561.15 o
   0   8   2     1512.50     1469.82     61.33 o
   2   8   2      796.06      731.65     61.37 o
   4   8   2     6308.78     6223.34    202.32 o
   6   8   2    12582.14    11943.55    420.41 o
   8   8   2     4248.83     4042.49    179.99 o
  10   8   2     1988.84     2195.33    156.12 o
  12   8   2       19.79       22.23     62.48 o
  14   8   2     1642.79     1312.20    109.92 o
  16   8   2     3434.20     3539.40    212.69 o
  18   8   2     2250.39     2044.38    164.54 o
  20   8   2     1201.15      907.64    180.63 o
  22   8   2       47.07       58.78    169.26 o
 -23   9   2      736.03      961.92    206.58 o
 -21   9   2      100.58      550.46    164.33 o
 -19   9   2      307.20      260.73     95.13 o
 -17   9   2     1804.13     1829.82    301.40 o
 -15   9   2     4742.40     5041.66    294.00 o
 -13   9   2      432.82      458.00     81.15 o
 -11   9   2      165.37      275.69     69.47 o
  -9   9   2       25.07        8.77     43.37 o
  -7   9   2     2403.33     2577.74    124.84 o
  -5   9   2     5638.54     5894.39    250.73 o
  -3   9   2     5029.06     4822.29    184.08 o
  -1   9   2     3665.67     3621.12    125.70 o
   1   9   2       87.95       52.82     30.37 o
   3   9   2     1689.60     1614.47     86.37 o
   5   9   2     7081.12     6763.66    220.22 o
   7   9   2     8414.03     7943.83    286.89 o
   9   9   2     3430.46     3365.15    158.59 o
  11   9   2     3477.28     3647.11    343.02 o
  13   9   2       94.28       39.16     71.34 o
  15   9   2     2332.35     2446.39    304.73 o
  17   9   2     2558.70     2487.34    208.08 o
  19   9   2     1878.63     1698.37    145.18 o
  21   9   2      513.78      804.89    192.64 o
 -22  10   2      438.14      520.85    197.36 o
 -20  10   2      227.82      435.69    167.12 o
 -18  10   2      970.14      945.16    117.15 o
 -16  10   2     2515.20     2725.84    233.40 o
 -14  10   2     1658.02     1637.35    282.20 o
 -12  10   2     3166.16     3360.04    481.39 o
 -10  10   2      277.47      209.63     53.99 o
  -8  10   2      287.92      222.66     52.32 o
  -6  10   2     2915.40     3085.37    146.41 o
  -4  10   2     3863.01     3938.68    155.64 o
  -2  10   2     2458.15     2316.46    191.90 o
   0  10   2      370.31      445.75     48.41 o
   2  10   2      430.35      401.93     41.90 o
   4  10   2      301.12      335.53     49.11 o
   6  10   2     4621.21     4201.17    161.72 o
   8  10   2     5858.25     6142.21    267.84 o
  10  10   2     3310.01     3184.04    196.46 o
  12  10   2      286.86      230.65     99.00 o
  14  10   2       21.06      -85.27     85.27 o
  16  10   2     1229.49     1238.89    131.36 o
  18  10   2     1335.71     1362.53    139.51 o
  20  10   2      662.71      621.26    180.20 o
 -19  11   2      659.33      523.22    188.13 o
 -17  11   2     1523.72     1805.74    158.10 o
 -15  11   2     3626.48     3485.08    220.79 o
 -13  11   2     1546.14     1614.73    208.51 o
 -11  11   2      707.21      600.99     95.08 o
  -9  11   2       32.52       48.70     55.65 o
  -7  11   2     1977.42     2264.62    120.91 o
  -5  11   2      763.27      684.13     81.94 o
  -3  11   2     3489.38     3825.76    136.97 o
  -1  11   2      900.09      927.55     71.59 o
   1  11   2      273.30      278.26     52.90 o
   3  11   2      114.61      109.47     39.59 o
   5  11   2     2118.61     1934.71     93.11 o
   7  11   2     4380.19     4320.60    169.03 o
   9  11   2      982.43      982.81     83.83 o
  11  11   2       13.74       45.40     85.08 o
  13  11   2        1.10      -13.91     90.41 o
  15  11   2      352.50      389.18    105.72 o
  17  11   2     1086.54     1192.40    217.53 o
 -18  12   2      266.49      189.84    117.62 o
 -16  12   2      940.21     1225.99    202.29 o
 -14  12   2     1628.40     1861.61    230.18 o
 -12  12   2      359.45      518.23    106.02 o
 -10  12   2      312.36      372.80     95.62 o
  -8  12   2     1122.05     1152.68    257.31 o
  -6  12   2     1970.15     1985.19    115.06 o
  -4  12   2     2958.90     2821.85    147.78 o
  -2  12   2     1501.17     1540.74     76.20 o
   0  12   2      163.75      152.84     45.21 o
   2  12   2       36.62       14.16     45.07 o
   4  12   2     1126.49     1149.18     97.41 o
   6  12   2     2683.84     2778.34    194.72 o
   8  12   2     1233.91     1272.45     94.79 o
  10  12   2      246.15      245.34     98.63 o
  12  12   2       19.18       79.72     97.43 o
  14  12   2      221.04      152.63    183.20 o
  16  12   2      482.42      378.98    142.98 o
 -15  13   2      559.37      721.66    128.63 o
 -13  13   2      631.30      521.01    108.06 o
 -11  13   2      406.94      377.48    118.90 o
  -9  13   2       43.73       -0.19     84.11 o
  -7  13   2      199.84      156.96     65.88 o
  -5  13   2     1590.56     1495.39     91.00 o
  -3  13   2     1941.13     1855.59     93.34 o
  -1  13   2      912.65      993.11     69.18 o
   1  13   2      176.16      150.31     54.44 o
   3  13   2      352.20      453.36     57.06 o
   5  13   2     1253.01     1211.58     84.27 o
   7  13   2      659.32      826.52    136.87 o
   9  13   2      601.03      773.76    276.84 o
  11  13   2       92.49      194.74    133.65 o
  13  13   2      172.05      192.75    111.41 o
 -10  14   2      149.73      181.74    101.08 o
  -8  14   2      344.18      404.02    127.85 o
  -6  14   2      905.22     1026.56     86.09 o
  -4  14   2     2059.31     2039.77    168.22 o
  -2  14   2      810.84      882.85     73.11 o
   0  14   2       88.48       51.43     61.02 o
   2  14   2      234.57      194.49     61.63 o
   4  14   2      653.91      516.22     72.58 o
   6  14   2      297.84      440.27     87.00 o
   8  14   2      483.66      434.65    114.13 o
 -29   1   3        4.06      131.55    110.96 o
 -27   1   3       21.36      -89.78     89.78 o
 -25   1   3      207.82      298.79     84.73 o
 -23   1   3      605.81      623.02    191.78 o
 -21   1   3      297.15      128.90     61.04 o
 -19   1   3       32.35        9.04     56.93 o
 -17   1   3      124.42      144.91     50.00 o
 -15   1   3       28.22       28.07     38.72 o
 -13   1   3     2107.88     2055.51     94.84 o
 -11   1   3      926.93      830.15     62.94 o
  -9   1   3       31.05       -1.62     14.46 o
  -7   1   3    14928.34    16257.11    652.13 o
  -5   1   3    11122.94    12052.32    487.28 o
  -3   1   3    81491.98    84962.42   3386.79 o
  -1   1   3        8.26       16.67     35.53 o
   1   1   3     2354.28     2398.80     80.88 o
   3   1   3     1565.67     1611.36     56.32 o
   5   1   3        8.76      -12.90     12.90 o
   7   1   3      227.05      322.47     20.34 o
   9   1   3     1502.08     1630.27     54.98 o
  11   1   3      392.24      474.36     28.40 o
  13   1   3      112.03       68.26     25.32 o
  15   1   3      178.43      169.46     39.68 o
  17   1   3     2944.47     3109.11    152.62 o
  19   1   3      161.41      -60.21     73.59 o
  21   1   3       13.13      -81.60     81.60 o
  23   1   3      206.00      350.67    100.55 o
  25   1   3      549.80      775.75    132.83 o
 -28   2   3      133.89      292.18    156.81 o
 -26   2   3        8.56       40.36     85.12 o
 -24   2   3      558.07      714.11    148.67 o
 -22   2   3      961.58     1077.83    245.74 o
 -20   2   3      540.46      679.30    213.02 o
 -18   2   3      615.32      744.44    107.48 o
 -16   2   3      253.30      219.40     30.96 o
 -14   2   3      626.70      833.85     42.32 o
 -12   2   3     1158.99     1276.64     69.30 o
 -10   2   3     5108.47     5065.35    207.75 o
  -8   2   3     2977.24     2900.05    104.33 o
  -6   2   3    55237.27    59215.13   2363.37 o
  -4   2   3     4206.54     4228.48    173.56 o
  -2   2   3    19041.17    20405.97    816.85 o
   0   2   3      313.94      342.02     17.31 o
   2   2   3        9.07       23.10     15.25 o
   4   2   3      936.54      984.46     44.37 o
   6   2   3     1297.30     1368.53     45.81 o
   8   2   3     2408.40     2713.86     84.47 o
  10   2   3     2427.40     2586.02     82.85 o
  12   2   3       64.09       85.62     23.64 o
  14   2   3      408.50      461.50     52.40 o
  16   2   3     1788.44     1678.49    168.66 o
  18   2   3     1877.59     1689.90    102.88 o
  20   2   3      381.19      445.41     91.63 o
  22   2   3      794.21      684.73    141.37 o
  24   2   3      760.81      639.08    126.06 o
  26   2   3      382.51      340.72    146.62 o
 -29   3   3       13.58       67.65    114.98 o
 -27   3   3       63.83       28.96    145.87 o
 -25   3   3        7.23       14.36     83.78 o
 -23   3   3      196.58      261.71     77.79 o
 -21   3   3     2270.44     2280.27    150.92 o
 -19   3   3      282.19      188.69     61.70 o
 -17   3   3      100.87       84.19     37.83 o
 -15   3   3      133.21      126.35     29.38 o
 -13   3   3        0.86        2.01     23.25 o
 -11   3   3        1.15      -17.13     17.13 o
  -9   3   3     3117.44     3492.63    126.56 o
  -7   3   3      832.71      780.90     36.42 o
  -5   3   3    36693.95    35183.14   1208.15 o
  -3   3   3    58888.71    58503.07   2333.91 o
  -1   3   3     8556.25     9082.33    320.65 o
   1   3   3       32.54       20.63     13.19 o
   3   3   3     1136.63     1220.77     41.42 o
   5   3   3     7631.00     7771.48    248.99 o
   7   3   3     6210.84     6959.22    224.12 o
   9   3   3     6385.06     6274.95    186.57 o
  11   3   3      241.21      262.59     28.96 o
  13   3   3      211.50      125.01     37.06 o
  15   3   3        5.53       36.98     40.48 o
  17   3   3       97.44       78.40     56.46 o
  19   3   3      129.37      101.78     97.01 o
  21   3   3        4.61      -78.05    117.46 o
  23   3   3       21.90       75.22    107.38 o
  25   3   3      589.00      652.05    131.28 o
 -28   4   3       18.43       93.66    112.81 o
 -26   4   3       70.57      328.65    154.67 o
 -24   4   3       71.94       34.89     99.96 o
 -22   4   3      561.05      535.36     86.72 o
 -20   4   3     1907.57     1913.45    342.70 o
 -18   4   3      543.28      469.59     70.14 o
 -16   4   3      147.17      151.57     32.56 o
 -14   4   3        0.83       12.45     30.86 o
 -12   4   3     2363.92     2340.22     89.58 o
 -10   4   3      477.76      398.14     43.75 o
  -8   4   3     2003.50     2035.00     78.53 o
  -6   4   3     2652.28     2525.69    111.60 o
  -4   4   3    15059.54    15299.00    528.94 o
  -2   4   3     2477.19     2389.52     80.94 o
   0   4   3       51.02       17.30     17.49 o
   2   4   3      187.23      163.49     17.17 o
   4   4   3        4.03        6.89     21.68 o
   6   4   3     3526.18     3724.26    124.74 o
   8   4   3     7919.42     8811.62    282.84 o
  10   4   3     2457.25     2478.17     80.68 o
  12   4   3      122.51      115.55     31.08 o
  14   4   3      399.73      439.93     47.12 o
  16   4   3      156.06      112.89     58.46 o
  18   4   3      283.13      230.60     75.09 o
  20   4   3      397.86      251.67     89.74 o
  22   4   3       27.52      -27.68    100.79 o
  24   4   3        0.32      -25.09    105.74 o
 -27   5   3       76.94      -45.83    111.42 o
 -25   5   3       46.29       11.52     94.20 o
 -23   5   3       41.76       53.11     78.08 o
 -21   5   3        7.48      -32.09     71.75 o
 -19   5   3       26.78       11.43     65.56 o
 -17   5   3       12.51       40.81     34.77 o
 -15   5   3      136.21       66.71     87.96 o
 -13   5   3      751.34      875.25    116.48 o
 -11   5   3        2.43       29.37     51.59 o
  -9   5   3      662.40      725.61    112.09 o
  -7   5   3     7437.76     7344.37    259.49 o
  -5   5   3     3349.25     3589.90    131.70 o
  -3   5   3    13915.41    14021.88    437.42 o
  -1   5   3      345.46      450.42     41.40 o
   1   5   3      125.72      130.52     19.89 o
   3   5   3        0.97       13.02     16.98 o
   5   5   3     4070.70     4413.23    146.38 o
   7   5   3      549.76      497.25     32.83 o
   9   5   3     7957.11     8213.55    295.38 o
  11   5   3     3834.44     3755.60    129.98 o
  13   5   3      484.43      511.80     54.18 o
  15   5   3        4.23      -43.33     43.33 o
  17   5   3        0.17      -49.82     49.82 o
  19   5   3      583.98      508.33     86.90 o
  21   5   3       64.75       -0.71     95.92 o
  23   5   3       10.73       49.74    106.48 o
  25   5   3        3.65        5.75    125.39 o
 -26   6   3      237.19      282.89    114.95 o
 -24   6   3       16.27       48.39     95.09 o
 -22   6   3       45.13       22.79     79.94 o
 -20   6   3     1719.83     1693.57    138.69 o
 -18   6   3      184.59      234.14     52.01 o
 -16   6   3      804.36      971.56    134.72 o
 -14   6   3       49.94       96.40     62.10 o
 -12   6   3      280.85      377.18     43.55 o
 -10   6   3     2342.16     2415.03    111.48 o
  -8   6   3    14143.78    13124.71    655.36 o
  -6   6   3      190.65      182.06     27.61 o
  -4   6   3    17616.56    17288.57    599.43 o
  -2   6   3     3358.06     3263.36    109.31 o
   0   6   3     6010.02     6075.79    195.35 o
   2   6   3       35.62       27.45     18.89 o
   4   6   3      233.60      182.57     22.96 o
   6   6   3        3.68        6.16     24.94 o
   8   6   3     3659.98     3715.19    127.61 o
  10   6   3     2577.66     2745.10    101.77 o
  12   6   3      631.06      640.45     65.70 o
  14   6   3        0.90       -6.28     44.01 o
  16   6   3        1.04       56.02     49.97 o
  18   6   3       13.58       36.32     67.25 o
  20   6   3       14.59       68.82     76.09 o
  22   6   3       45.33       91.96    113.48 o
  24   6   3       12.77        4.77    124.38 o
 -25   7   3      315.42      406.30    166.26 o
 -23   7   3      120.65      211.52    158.53 o
 -21   7   3       79.61       86.07     79.96 o
 -19   7   3        5.51       22.22     55.50 o
 -17   7   3      660.22      512.71    123.99 o
 -15   7   3       72.04      -33.50     60.87 o
 -13   7   3      119.42      197.52     98.89 o
 -11   7   3     2081.47     2127.62    105.40 o
  -9   7   3     2212.73     2235.56    137.08 o
  -7   7   3       89.72      114.49     28.56 o
  -5   7   3     1329.56     1255.64     59.30 o
  -3   7   3    13287.05    13141.72    412.33 o
  -1   7   3     4345.28     4228.24    139.87 o
   1   7   3       16.43       61.61     25.10 o
   3   7   3      524.42      562.65     31.05 o
   5   7   3     5205.40     5342.38    161.52 o
   7   7   3      565.43      559.06     54.97 o
   9   7   3     2045.52     2092.22     81.24 o
  11   7   3     1312.02     1269.30     69.68 o
  13   7   3        1.57       51.51     45.46 o
  15   7   3      327.34      317.66     55.21 o
  17   7   3      188.17      234.62     66.63 o
  19   7   3      139.02       58.60    164.54 o
  21   7   3       19.76      102.33    152.74 o
  23   7   3       32.46      163.25    176.12 o
 -24   8   3      103.41      542.10    173.12 o
 -22   8   3       38.43       64.57    158.32 o
 -20   8   3      223.06      408.45    143.08 o
 -18   8   3      162.83       42.75     60.35 o
 -16   8   3       64.32       86.46    117.13 o
 -14   8   3        5.50       70.58     64.57 o
 -12   8   3      447.69      419.52     85.59 o
 -10   8   3      317.94      363.17     47.40 o
  -8   8   3       19.43      -50.43     66.07 o
  -6   8   3      725.03      760.76     67.96 o
  -4   8   3      925.51      935.18     64.25 o
  -2   8   3     8727.37     8324.48    266.78 o
   0   8   3     1489.44     1374.48     72.49 o
   2   8   3      457.02      467.30     36.42 o
   4   8   3      257.90      253.91     36.63 o
   6   8   3     1056.25      996.18     67.72 o
   8   8   3       82.71       49.29     46.10 o
  10   8   3      212.73      284.82     75.17 o
  12   8   3      106.62      148.50     67.69 o
  14   8   3       19.10       52.84     98.46 o
  16   8   3       21.69       12.82     78.58 o
  18   8   3      199.36      118.80     89.89 o
  20   8   3      315.46       63.71    144.58 o
  22   8   3       27.48       80.23    166.69 o
 -23   9   3       42.01       55.57    167.54 o
 -21   9   3      163.23      258.07    171.19 o
 -19   9   3        3.11       57.56     71.28 o
 -17   9   3        6.41      -18.84     63.84 o
 -15   9   3      598.13      677.24    145.66 o
 -13   9   3        2.69      -93.53     93.53 o
 -11   9   3      109.47       76.37    102.33 o
  -9   9   3     1545.77     1371.24    101.16 o
  -7   9   3       26.84       70.11     35.97 o
  -5   9   3     1872.26     1735.50     79.23 o
  -3   9   3     2831.19     2880.60    104.38 o
  -1   9   3      885.57      941.02     49.82 o
   1   9   3      515.60      577.42     61.33 o
   3   9   3      481.71      471.06     59.70 o
   5   9   3     3824.72     3871.37    152.18 o
   7   9   3     5340.43     5002.30    229.38 o
   9   9   3      591.78      402.60     66.12 o
  11   9   3        3.42       29.97     66.89 o
  13   9   3      170.37        5.65     78.51 o
  15   9   3       84.85      119.21    155.96 o
  17   9   3       46.49       41.41     92.76 o
  19   9   3      132.43      200.36    163.03 o
  21   9   3       67.95       44.62    168.40 o
 -22  10   3       12.89       13.94    163.25 o
 -20  10   3      244.28      259.38     91.69 o
 -18  10   3        1.93       70.70     76.93 o
 -16  10   3       46.02      -28.10     71.96 o
 -14  10   3       82.87       35.55     62.80 o
 -12  10   3      127.00      256.68     96.85 o
 -10  10   3      990.10     1004.17     64.74 o
  -8  10   3      407.46      437.11     48.31 o
  -6  10   3       12.81       16.21     49.48 o
  -4  10   3      140.89       76.87     42.31 o
  -2  10   3     2137.06     2088.79     96.94 o
   0  10   3      211.02      245.23     38.18 o
   2  10   3       16.38       20.77     34.20 o
   4  10   3       36.07       40.32     36.91 o
   6  10   3       36.06      115.83     53.73 o
   8  10   3       22.07      -11.49     51.96 o
  10  10   3       72.43       99.16     91.28 o
  12  10   3      106.73       96.29     85.25 o
  14  10   3      109.96       94.58     88.58 o
  16  10   3       83.14      175.19     96.68 o
  18  10   3       24.32      -39.72    106.35 o
 -19  11   3       43.20       -7.83     98.50 o
 -17  11   3      922.72      889.07    185.84 o
 -15  11   3      377.70      360.00     86.45 o
 -13  11   3      429.34      551.03     80.69 o
 -11  11   3      285.51      198.32     68.89 o
  -9  11   3      887.30      895.11     78.99 o
  -7  11   3       34.81       18.92     47.48 o
  -5  11   3        7.33       -6.33     40.79 o
  -3  11   3     1628.18     1329.46     69.58 o
  -1  11   3      554.27      424.49     47.08 o
   1  11   3      147.55      181.72     43.42 o
   3  11   3      158.67      160.39     42.23 o
   5  11   3        6.54       38.71     53.39 o
   7  11   3      173.69      137.57     60.11 o
   9  11   3      173.43      172.95    123.14 o
  11  11   3     1019.65     1070.92    153.60 o
  13  11   3      441.80      441.71    108.33 o
  15  11   3       75.05      154.81    103.76 o
  17  11   3       25.36       18.91    112.67 o
 -18  12   3      297.29      440.11    108.77 o
 -16  12   3      333.83      327.05    142.56 o
 -14  12   3        8.37      -15.35     82.20 o
 -12  12   3       89.10       88.26     78.82 o
 -10  12   3     1436.20     1353.66    102.06 o
  -8  12   3      163.92      133.96     54.76 o
  -6  12   3        5.96       19.16     50.44 o
  -4  12   3       24.19       19.16     51.34 o
  -2  12   3       85.69       56.07     42.90 o
   0  12   3       69.39       77.07     45.26 o
   2  12   3       23.04       42.45     45.25 o
   4  12   3       31.60        0.12     44.67 o
   6  12   3        3.98      -14.17     62.77 o
   8  12   3      135.87       91.63     71.09 o
  10  12   3     1052.34      965.75    119.98 o
  12  12   3      979.58     1087.65    126.25 o
  14  12   3       21.05       79.85    109.67 o
 -15  13   3      169.84       96.50    106.08 o
 -13  13   3        8.54      -53.31     89.69 o
 -11  13   3      428.95      333.74     87.36 o
  -9  13   3      326.22      556.16    105.70 o
  -7  13   3       30.21       18.86     61.59 o
  -5  13   3        0.87       46.88     60.23 o
  -3  13   3        9.70       15.67     60.19 o
  -1  13   3      129.72      200.10     53.54 o
   1  13   3       72.46      -27.62     53.54 o
   3  13   3      192.46      266.65     64.37 o
   5  13   3      119.43      205.45     75.79 o
   7  13   3       27.24       45.94     75.14 o
   9  13   3      701.17      668.65    119.69 o
  11  13   3      923.53      737.49    122.57 o
 -10  14   3      194.63      164.62     94.64 o
  -8  14   3       47.01       38.87     89.57 o
  -6  14   3        0.28      -15.96     64.33 o
  -4  14   3      120.81       66.50     69.17 o
  -2  14   3      202.42      244.41     62.95 o
   0  14   3      195.90      199.11     60.43 o
   2  14   3      297.11      300.64     71.45 o
   4  14   3       56.53       98.49     88.29 o
   6  14   3       80.84       95.89     84.60 o
 -30   0   4      733.49      749.54    187.28 o
 -28   0   4      618.09      863.66    170.76 o
 -26   0   4     2235.59     1724.32    201.22 o
 -24   0   4      143.77      117.35    102.76 o
 -22   0   4     4259.27     4507.74    360.82 o
 -20   0   4     2473.25     2442.75    218.17 o
 -18   0   4     3263.25     3208.60    260.86 o
 -16   0   4    16481.31    17694.13   1268.25 o
 -14   0   4      149.46      167.60     40.66 o
 -12   0   4     3957.34     3843.15    199.35 o
 -10   0   4     4780.43     4270.96    218.14 o
  -8   0   4      656.28      927.17     57.41 o
  -6   0   4    27072.50    28217.27   1389.08 o
  -4   0   4    14150.52    14138.86    699.37 o
  -2   0   4      268.10      344.73     45.05 o
   0   0   4      326.99      288.13     30.60 o
   2   0   4    53443.67    54429.96   2688.08 o
   4   0   4   122243.63   123496.11   4992.42 o
   6   0   4    74393.60    80373.38   3249.23 o
   8   0   4     1095.77     1142.42     60.37 o
  10   0   4     2399.18     2336.14    107.71 o
  12   0   4     9116.42     9225.32    384.90 o
  14   0   4    16857.87    16348.87    822.91 o
  16   0   4      125.48      348.59    106.62 o
  18   0   4     1178.77     1114.22    153.60 o
  20   0   4     1573.81     1586.82    204.44 o
  22   0   4      247.80      414.46    166.69 o
  24   0   4     1816.57     1720.46    234.47 o
  26   0   4     1468.80     1651.39    238.33 o
 -29   1   4      589.19      567.47    125.39 o
 -27   1   4     1480.55     1455.20    269.65 o
 -25   1   4      683.81      616.62    107.69 o
 -23   1   4      727.74      655.88     86.70 o
 -21   1   4     6026.64     6191.20    336.52 o
 -19   1   4     8483.57     7855.85    414.27 o
 -17   1   4     3860.40     3772.74    211.75 o
 -15   1   4     7509.63     7760.75    323.08 o
 -13   1   4      917.49      937.88     45.08 o
 -11   1   4     7771.52     7345.18    261.95 o
  -9   1   4     3449.42     3336.91    122.64 o
  -7   1   4    27088.01    26046.38   1042.56 o
  -5   1   4    55367.36    55672.86   2221.50 o
  -3   1   4      586.36      628.48     33.93 o
  -1   1   4     7624.33     8045.48    284.56 o
   1   1   4    17844.62    18048.76    568.06 o
   3   1   4    42987.70    43330.25   1358.49 o
   5   1   4    47637.33    48026.66   1503.96 o
   7   1   4    27522.40    28564.10    898.47 o
   9   1   4     1690.30     1563.12     71.70 o
  11   1   4     6734.07     6463.75    192.33 o
  13   1   4    31361.78    31230.10    984.23 o
  15   1   4      336.09      465.36     74.55 o
  17   1   4     1238.65     1247.94    115.87 o
  19   1   4      865.72     1257.24    355.68 o
  21   1   4      236.49      147.72    102.47 o
  23   1   4     1277.84     1260.94    160.57 o
  25   1   4     1704.58     1980.37    181.80 o
 -30   2   4      888.81      526.44    171.83 o
 -28   2   4      959.87      725.76    120.66 o
 -26   2   4      720.50      572.66    102.52 o
 -24   2   4       66.31       -2.92     86.35 o
 -22   2   4      582.57      718.02     87.91 o
 -20   2   4     5708.19     5367.48    293.14 o
 -18   2   4    10026.58    10010.81    518.77 o
 -16   2   4     7035.04     7035.07    296.18 o
 -14   2   4     2679.39     2857.45    129.15 o
 -12   2   4    21906.89    22114.06    772.78 o
 -10   2   4    35354.88    35844.96   1433.61 o
  -8   2   4    51037.61    51983.80   2075.85 o
  -6   2   4     6648.82     6790.36    276.93 o
  -4   2   4    10982.89    12195.71    491.40 o
  -2   2   4     1168.15     1169.13     59.81 o
   0   2   4    24596.95    24133.36    691.38 o
   2   2   4    48795.96    49389.03   1545.78 o
   4   2   4    24873.82    24736.14    778.01 o
   6   2   4    42767.17    45953.83   1440.28 o
   8   2   4      164.84      120.54     19.74 o
  10   2   4     6085.69     6055.46    197.77 o
  12   2   4    21476.05    21575.32    682.94 o
  14   2   4    14029.56    14224.41    511.17 o
  16   2   4     2632.23     2702.12    175.35 o
  18   2   4     5481.48     5429.40    479.24 o
  20   2   4       51.86       61.21     86.54 o
  22   2   4     1084.77     1130.26    404.27 o
  24   2   4     2051.18     2359.73    273.52 o
 -29   3   4      729.23      578.13    171.40 o
 -27   3   4      208.91      160.74    100.35 o
 -25   3   4       14.44       77.00     82.84 o
 -23   3   4     1947.82     1526.42    123.65 o
 -21   3   4     1249.51     1312.97    110.62 o
 -19   3   4     4067.49     4155.82    234.19 o
 -17   3   4     8933.23     8637.20    359.94 o
 -15   3   4     2780.79     2609.77    102.51 o
 -13   3   4     1469.50     1424.84     77.22 o
 -11   3   4    11377.34    10787.51    373.97 o
  -9   3   4    51314.11    51316.47   2049.99 o
  -7   3   4    46347.11    45922.41   1835.12 o
  -5   3   4      237.27      248.92     49.21 o
  -3   3   4      422.14      466.96     58.67 o
  -1   3   4      196.32      179.18     20.00 o
   1   3   4    14714.29    13918.32    438.98 o
   3   3   4    21663.59    20802.52    598.19 o
   5   3   4    40405.39    41764.95   1309.06 o
   7   3   4       18.45       88.95     26.40 o
   9   3   4      937.10     1006.15     41.01 o
  11   3   4     6106.24     6192.52    203.43 o
  13   3   4     8243.38     8104.79    298.99 o
  15   3   4    12242.01    12458.48    451.89 o
  17   3   4     1356.50     1409.38    122.87 o
  19   3   4     4083.72     3713.79    232.77 o
  21   3   4      199.34      349.26    106.51 o
  23   3   4      877.47     1053.03    140.46 o
  25   3   4     2023.52     2394.24    198.62 o
 -28   4   4      512.09      381.41    173.98 o
 -26   4   4      626.09      254.34    100.30 o
 -24   4   4      338.29      349.89     90.98 o
 -22   4   4     2691.38     2691.51    174.63 o
 -20   4   4     3894.99     4240.00    243.51 o
 -18   4   4     1209.22     1497.41    119.17 o
 -16   4   4     2288.95     2195.15    108.31 o
 -14   4   4     2422.44     2624.88    127.77 o
 -12   4   4     7714.44     7428.41    261.23 o
 -10   4   4    23067.82    22311.79    769.85 o
  -8   4   4    38960.66    40081.37   1377.08 o
  -6   4   4    46257.70    45298.32   1554.78 o
  -4   4   4     6987.75     7151.64    291.88 o
  -2   4   4    16033.58    16659.27    583.32 o
   0   4   4      390.10      388.22     58.32 o
   2   4   4     5191.45     4850.66    144.24 o
   4   4   4    25359.73    24015.68    756.10 o
   6   4   4     2404.73     2230.27     80.05 o
   8   4   4      206.36      229.19     28.79 o
  10   4   4     2043.75     2074.48     78.98 o
  12   4   4     6717.41     6554.06    216.69 o
  14   4   4    11962.00    11581.22    421.10 o
  16   4   4     2621.03     2478.57    115.99 o
  18   4   4     1518.34     1420.39    127.26 o
  20   4   4        4.54      -37.12     92.88 o
  22   4   4     1650.86     1315.16    144.62 o
  24   4   4      821.75     1188.24    269.22 o
 -27   5   4      890.40      988.30    196.51 o
 -25   5   4       50.78       27.10     94.59 o
 -23   5   4      359.33      371.92     88.86 o
 -21   5   4     4457.17     4529.38    341.20 o
 -19   5   4     4778.39     4691.40    264.55 o
 -17   5   4     1367.62     1496.31    114.88 o
 -15   5   4     1135.51     1100.48     88.13 o
 -13   5   4     2226.59     2153.85    102.74 o
 -11   5   4     1586.74     1603.42     83.66 o
  -9   5   4     2449.08     2073.93     83.28 o
  -7   5   4   104046.43   104150.71   3568.48 o
  -5   5   4    28263.61    29095.24   1001.13 o
  -3   5   4      772.18      655.91     42.85 o
  -1   5   4     3988.11     3788.36    140.18 o
   1   5   4    13932.62    14075.42    445.41 o
   3   5   4    13065.05    12775.58    370.90 o
   5   5   4     8091.72     7932.79    256.35 o
   7   5   4     2822.67     2766.46     97.58 o
   9   5   4      767.65      871.96     45.96 o
  11   5   4     2772.71     2699.19     99.49 o
  13   5   4     9471.32     9178.66    338.12 o
  15   5   4     7731.00     7347.45    275.79 o
  17   5   4      292.31      347.27     57.26 o
  19   5   4       47.38      -44.32     84.66 o
  21   5   4      488.86      701.18    182.45 o
  23   5   4     1271.51     1510.67    158.50 o
 -26   6   4       58.33      126.14    170.33 o
 -24   6   4      627.41      733.16    111.36 o
 -22   6   4     1224.12     1255.45    287.67 o
 -20   6   4     2076.91     1827.69    136.08 o
 -18   6   4     2792.25     2970.44    140.08 o
 -16   6   4      261.07      206.20     46.04 o
 -14   6   4      866.06      939.48     65.65 o
 -12   6   4      344.42      294.77     45.73 o
 -10   6   4     3734.09     3470.35    131.83 o
  -8   6   4    15382.33    14621.57    509.35 o
  -6   6   4    35795.47    33634.04   1158.31 o
  -4   6   4      411.21      335.59     31.19 o
  -2   6   4       59.12       37.04     33.60 o
   0   6   4     7757.72     7500.83    269.04 o
   2   6   4    10617.51    10176.82    324.71 o
   4   6   4    11222.70    11031.27    321.69 o
   6   6   4     3770.84     3663.75    126.00 o
   8   6   4      941.18     1008.97     50.46 o
  10   6   4       97.22       75.25     36.00 o
  12   6   4     4712.37     4680.56    182.44 o
  14   6   4     5813.97     5797.68    222.12 o
  16   6   4     3607.60     3940.34    162.83 o
  18   6   4       19.59       40.47     70.64 o
  20   6   4      283.42      252.02    185.67 o
  22   6   4     1557.42     1740.11    184.17 o
 -27   7   4      316.21      402.02    195.65 o
 -25   7   4      264.63      218.60    157.46 o
 -23   7   4     1967.11     2056.73    168.83 o
 -21   7   4     2787.38     3379.78    308.48 o
 -19   7   4     2113.08     1966.54    108.91 o
 -17   7   4      661.97      808.13    127.11 o
 -15   7   4     1398.96     1306.46    115.63 o
 -13   7   4      290.78      233.79     44.11 o
 -11   7   4     1548.97     1329.81     92.49 o
  -9   7   4    15829.35    15276.28    531.53 o
  -7   7   4    18024.65    17550.24    609.90 o
  -5   7   4    27483.71    25577.58    884.58 o
  -3   7   4      840.22      872.62     53.20 o
  -1   7   4      427.88      372.44     32.36 o
   1   7   4     7402.22     6718.49    244.85 o
   3   7   4     5956.27     5612.44    185.11 o
   5   7   4     8001.30     7792.52    252.31 o
   7   7   4     2733.01     2727.96     99.65 o
   9   7   4      441.14      431.70     41.04 o
  11   7   4     1277.61     1239.36     71.05 o
  13   7   4     4981.12     5171.92    203.08 o
  15   7   4     3931.78     3996.91    290.60 o
  17   7   4     1120.56     1127.44     92.08 o
  19   7   4       16.36       41.15     94.02 o
  21   7   4     1309.25     1393.10    204.65 o
 -24   8   4      143.21      277.81    182.13 o
 -22   8   4      906.85      953.22    117.21 o
 -20   8   4     2719.41     2971.12    286.17 o
 -18   8   4     2753.13     2775.18    141.20 o
 -16   8   4     2503.13     2098.27    135.15 o
 -14   8   4      757.57      578.40     61.05 o
 -12   8   4     1307.13     1334.91    126.54 o
 -10   8   4     9364.84     8941.54    317.30 o
  -8   8   4     6825.24     6643.69    239.88 o
  -6   8   4    14081.98    12926.48    453.18 o
  -4   8   4       37.61      110.12     41.11 o
  -2   8   4      227.65      258.54     33.35 o
   0   8   4     3706.63     3388.09    117.67 o
   2   8   4    15867.72    15685.95    555.83 o
   4   8   4    10392.50    10027.62    360.50 o
   6   8   4     6311.50     6183.07    265.38 o
   8   8   4       92.36      151.40     48.54 o
  10   8   4     2359.63     2346.79    120.70 o
  12   8   4     4242.65     4374.05    400.09 o
  14   8   4     4611.23     4902.57    273.91 o
  16   8   4     2849.44     2878.32    187.93 o
  18   8   4      276.28      416.92    100.74 o
  20   8   4        6.89     -150.17    150.17 o
 -23   9   4      336.33      811.75    204.01 o
 -21   9   4     1637.56     1447.16    210.88 o
 -19   9   4     2414.46     2319.26    132.66 o
 -17   9   4     1486.04     1543.38    103.93 o
 -15   9   4      465.99      600.47     76.80 o
 -13   9   4       52.22       22.94     49.05 o
 -11   9   4     7537.36     7154.10    260.59 o
  -9   9   4     2978.73     3001.10    122.76 o
  -7   9   4     7754.36     7216.41    262.13 o
  -5   9   4     4463.99     4119.71    185.44 o
  -3   9   4        5.67        8.52     32.52 o
  -1   9   4       32.86      116.71     32.85 o
   1   9   4     4802.36     4947.14    166.65 o
   3   9   4     5422.51     5328.08    201.36 o
   5   9   4     2810.59     2955.62    122.80 o
   7   9   4      841.48      864.95     70.43 o
   9   9   4       16.95       22.37     58.27 o
  11   9   4     1209.55     1097.38    108.99 o
  13   9   4     2143.27     2258.83    221.71 o
  15   9   4     1706.98     1587.45    132.39 o
  17   9   4      926.57      862.84    160.78 o
  19   9   4      108.18        4.50    156.39 o
 -22  10   4      408.97      698.48    201.87 o
 -20  10   4     1297.94     1652.70    120.53 o
 -18  10   4     1158.32     1387.06    106.64 o
 -16  10   4      633.36      669.34    134.06 o
 -14  10   4       92.54      123.52     63.26 o
 -12  10   4     1866.77     1992.32    115.36 o
 -10  10   4     2098.47     2167.03    101.78 o
  -8  10   4     2095.49     2242.96    112.46 o
  -6  10   4     2848.59     2779.76    117.06 o
  -4  10   4      908.04      975.50     79.39 o
  -2  10   4      683.74      676.29     48.78 o
   0  10   4      693.91      653.37     63.29 o
   2  10   4     1778.97     1727.76     85.99 o
   4  10   4      689.84      715.88     72.92 o
   6  10   4     1164.26     1167.58    101.82 o
   8  10   4       26.01      -20.04     53.28 o
  10  10   4      236.13      307.42     99.64 o
  12  10   4     1469.36     1376.03    322.43 o
  14  10   4     1698.90     1650.12    141.52 o
  16  10   4      473.66      444.08    160.89 o
  18  10   4      343.00      288.55    264.40 o
 -19  11   4     1781.50     1959.72    269.36 o
 -17  11   4     1183.05     1429.73    116.44 o
 -15  11   4      639.10      745.92     86.62 o
 -13  11   4        4.06      -66.07     66.07 o
 -11  11   4     2735.87     2716.06    261.32 o
  -9  11   4     2388.81     2270.42    176.20 o
  -7  11   4     1889.84     2006.14    100.94 o
  -5  11   4      367.13      304.30     74.07 o
  -3  11   4        0.69       18.09     41.13 o
  -1  11   4      529.94      518.74     49.35 o
   1  11   4     2376.97     2306.95    162.60 o
   3  11   4     4023.07     3878.12    216.22 o
   5  11   4     1132.60     1174.94     87.45 o
   7  11   4      631.52      534.98     72.70 o
   9  11   4        0.57       21.45     83.50 o
  11  11   4      884.50     1097.55    334.76 o
  13  11   4      988.54     1039.47    299.04 o
  15  11   4     1140.91     1348.82    144.09 o
 -18  12   4     1006.20     1243.74    123.09 o
 -16  12   4      270.45      546.82    101.07 o
 -14  12   4      174.96      230.02     87.13 o
 -12  12   4      554.03      580.02    140.86 o
 -10  12   4      818.05      935.93    118.11 o
  -8  12   4     2105.25     2202.02    108.03 o
  -6  12   4     1677.31     1570.36    131.93 o
  -4  12   4      369.76      363.98     56.65 o
  -2  12   4       33.39      -30.00     46.20 o
   0  12   4     1545.18     1711.56     83.40 o
   2  12   4     3408.19     3517.65    174.75 o
   4  12   4     1463.15     1459.95    195.00 o
   6  12   4      999.81     1055.05     93.35 o
   8  12   4      508.66      452.88    140.62 o
  10  12   4      764.58      994.55    232.97 o
  12  12   4      838.99      892.11    128.87 o
  14  12   4      966.86      918.77    136.29 o
 -15  13   4      369.43      505.10    116.47 o
 -13  13   4      257.31      363.43    108.65 o
 -11  13   4      522.61      717.44     98.49 o
  -9  13   4      441.05      558.02     84.62 o
  -7  13   4      373.73      348.77     67.68 o
  -5  13   4      226.40      210.96     62.91 o
  -3  13   4       36.74       29.58     60.54 o
  -1  13   4      276.38      361.15     58.59 o
   1  13   4     1169.96     1012.16     92.39 o
   3  13   4     3228.01     3135.86    165.48 o
   5  13   4     2581.90     2594.96    148.21 o
   7  13   4      556.37      657.08    101.49 o
   9  13   4      257.26      222.57    104.93 o
  11  13   4      137.20      144.26    177.51 o
 -10  14   4      230.24      278.57    114.65 o
  -8  14   4      192.96      220.23     91.21 o
  -6  14   4      541.13      732.99     95.61 o
  -4  14   4      458.69      786.49     84.43 o
  -2  14   4       10.43      -19.10     66.33 o
   0  14   4      428.75      408.47     86.78 o
   2  14   4     1966.32     2305.31    141.96 o
   4  14   4     3791.98     3810.81    248.43 o
   6  14   4      782.98      642.34    102.76 o
 -29   1   5        0.18      131.93    109.13 o
 -27   1   5      603.13      806.55    111.95 o
 -25   1   5      327.94      123.94    166.79 o
 -23   1   5     1599.87     1378.13    232.43 o
 -21   1   5      482.42      277.39     83.55 o
 -19   1   5        1.75      103.71     60.07 o
 -17   1   5     1305.10     1337.41     99.12 o
 -15   1   5     3179.19     3125.16    139.18 o
 -13   1   5       13.93       44.54     28.61 o
 -11   1   5       25.73       15.05     20.56 o
  -9   1   5      972.62      965.58     80.63 o
  -7   1   5      514.75      501.49     32.85 o
  -5   1   5    18091.76    18462.02    741.30 o
  -3   1   5     5777.83     6071.74    248.75 o
  -1   1   5     1272.92     1183.98     49.17 o
   1   1   5      103.85       74.80     25.60 o
   3   1   5     6350.98     6858.20    220.47 o
   5   1   5     2112.36     2518.23     99.94 o
   7   1   5     1022.36     1068.75     46.07 o
   9   1   5      288.89      313.53     27.33 o
  11   1   5       35.72       33.03     28.84 o
  13   1   5      784.64      762.77     52.63 o
  15   1   5     1264.78     1296.75    112.78 o
  17   1   5      302.87      220.92     79.26 o
  19   1   5      337.09      345.97     93.45 o
  21   1   5       81.60       42.27     97.49 o
  23   1   5        4.69     -100.74    100.74 o
  25   1   5        1.08       20.39    125.23 o
 -30   2   5        4.36       10.69    116.47 o
 -28   2   5       21.00        2.66    103.31 o
 -26   2   5        3.63      -83.32     83.32 o
 -24   2   5        2.32       -4.51     76.10 o
 -22   2   5     1051.87      913.88     98.19 o
 -20   2   5     1126.16     1222.46    150.38 o
 -18   2   5       75.54      118.63     80.55 o
 -16   2   5     1733.97     1773.00     92.93 o
 -14   2   5      611.31      632.21     56.30 o
 -12   2   5     2646.16     2469.39     96.11 o
 -10   2   5    30107.65    33373.38   1336.42 o
  -8   2   5    15628.17    15899.48    640.47 o
  -6   2   5     3031.69     2935.85    125.29 o
  -4   2   5     6277.38     6432.77    264.49 o
  -2   2   5      954.42      823.65     43.97 o
   0   2   5     1015.93     1126.47     44.29 o
   2   2   5       48.26       64.45     18.93 o
   4   2   5     1197.04     1542.55    120.75 o
   6   2   5     4611.97     4737.44    156.30 o
   8   2   5        2.05      -10.75     23.74 o
  10   2   5      131.46      123.16     31.15 o
  12   2   5     1251.12     1301.91     58.99 o
  14   2   5     8095.31     7728.80    332.88 o
  16   2   5      288.48      316.63     79.88 o
  18   2   5       46.66      128.74     82.03 o
  20   2   5       19.64      -30.17     95.71 o
  22   2   5       40.03      -17.76    108.92 o
  24   2   5       62.90      -13.61    114.89 o
 -29   3   5      144.13      161.74    114.93 o
 -27   3   5        8.01      -28.40     97.25 o
 -25   3   5       26.92        2.86     83.36 o
 -23   3   5       99.65      139.48     79.74 o
 -21   3   5      931.53     1041.10    112.09 o
 -19   3   5      487.28      462.59     77.98 o
 -17   3   5     2008.41     2146.13    180.73 o
 -15   3   5       18.07      -33.42     33.42 o
 -13   3   5      310.01      331.46     32.06 o
 -11   3   5      870.42      907.85     50.63 o
  -9   3   5     4776.86     5334.95    221.41 o
  -7   3   5     5391.86     5686.13    235.42 o
  -5   3   5       19.80       21.92     22.43 o
  -3   3   5     2687.54     2884.41    123.93 o
  -1   3   5      169.66      205.47     25.80 o
   1   3   5      549.26      568.44     25.68 o
   3   3   5       74.50       45.35     20.57 o
   5   3   5     1012.25     1044.06     47.77 o
   7   3   5     1111.88     1402.51     62.40 o
   9   3   5      212.49      355.76     77.60 o
  11   3   5      283.38      353.28     36.14 o
  13   3   5      309.77      351.84     69.97 o
  15   3   5     2666.97     2801.20    140.16 o
  17   3   5        2.92       86.05     78.48 o
  19   3   5        2.24      -86.71     88.13 o
  21   3   5      183.91      160.63    107.24 o
  23   3   5        6.25      -69.23    115.96 o
 -28   4   5      105.18      117.18    111.93 o
 -26   4   5       18.99       -5.64     94.48 o
 -24   4   5        5.45      -21.07    118.42 o
 -22   4   5      172.31      219.17    162.39 o
 -20   4   5        2.81       88.87    102.44 o
 -18   4   5     1173.73     1190.31    102.87 o
 -16   4   5      111.14      160.23     62.49 o
 -14   4   5      328.25      532.64     58.31 o
 -12   4   5      139.44      174.99     31.12 o
 -10   4   5      436.45      475.83     39.25 o
  -8   4   5        0.40        0.11     25.40 o
  -6   4   5     2423.49     2332.92    104.95 o
  -4   4   5      829.59      981.26     53.70 o
  -2   4   5      216.51      225.03     27.54 o
   0   4   5     3362.66     3663.18    121.42 o
   2   4   5     3767.11     4007.45    121.07 o
   4   4   5     2482.82     2651.65     92.67 o
   6   4   5     6404.30     6572.00    214.15 o
   8   4   5     2387.46     2515.70     91.87 o
  10   4   5      202.20      205.96     33.50 o
  12   4   5      488.72      550.88     43.02 o
  14   4   5        4.34      -13.15     44.26 o
  16   4   5      522.71      603.60     70.06 o
  18   4   5       37.14       -2.00     88.36 o
  20   4   5       79.16      100.44    108.55 o
  22   4   5       32.12      -63.66    115.01 o
  24   4   5       62.23      -89.06    126.11 o
 -27   5   5       41.33      -92.16    105.10 o
 -25   5   5       59.96      -82.93     91.23 o
 -23   5   5        8.68       28.46     77.96 o
 -21   5   5       21.10      -37.70    135.69 o
 -19   5   5       26.17      -19.89     64.78 o
 -17   5   5        0.96       17.47     55.44 o
 -15   5   5      203.00      308.18     42.25 o
 -13   5   5      255.42      239.70     42.29 o
 -11   5   5       94.30       71.28     27.67 o
  -9   5   5     8616.77     8636.16    353.91 o
  -7   5   5     4884.22     5455.50    228.60 o
  -5   5   5      957.68     1176.68     63.31 o
  -3   5   5      149.86      209.10     44.26 o
  -1   5   5        0.76       28.91     22.96 o
   1   5   5      913.11      941.99     42.14 o
   3   5   5     1816.61     2049.02     67.93 o
   5   5   5     1219.02     1234.70     53.32 o
   7   5   5    11482.29    12037.01    385.26 o
   9   5   5      736.44      769.13     46.03 o
  11   5   5        3.97       -9.96     34.81 o
  13   5   5      135.65      181.34     47.75 o
  15   5   5      580.44      563.30     59.41 o
  17   5   5      140.05      197.52     97.18 o
  19   5   5       82.84       96.65    100.78 o
  21   5   5        0.33      -21.25    105.11 o
  23   5   5        6.06       14.14    124.09 o
 -28   6   5       96.53      -71.23    182.13 o
 -26   6   5      166.50      220.71    103.81 o
 -24   6   5       55.02      -28.77     82.53 o
 -22   6   5      233.52      230.01     88.46 o
 -20   6   5      784.53      768.38     93.76 o
 -18   6   5     2539.24     2223.46    132.41 o
 -16   6   5      108.68       86.18     43.85 o
 -14   6   5        2.29      -50.12     50.12 o
 -12   6   5     1114.91     1093.48     64.99 o
 -10   6   5      950.06     1063.53     55.17 o
  -8   6   5     1561.05     1663.90     72.58 o
  -6   6   5     7621.58     7232.08    300.39 o
  -4   6   5      127.28      103.63     32.57 o
  -2   6   5     2117.29     1982.73     82.03 o
   0   6   5     2802.67     2716.02    107.17 o
   2   6   5      450.61      401.48     40.26 o
   4   6   5      601.25      665.89     34.94 o
   6   6   5     2850.07     3244.40    113.38 o
   8   6   5     1123.82     1292.56     59.41 o
  10   6   5      853.80      839.13     51.33 o
  12   6   5       72.49       82.50     44.81 o
  14   6   5       26.05       60.52     50.22 o
  16   6   5      183.14       98.33     57.59 o
  18   6   5      516.48      467.00    103.30 o
  20   6   5       47.72       38.57    108.21 o
  22   6   5       57.71       -4.29    124.24 o
 -27   7   5       27.89     -167.12    178.69 o
 -25   7   5      133.65       14.35    151.13 o
 -23   7   5       91.74       83.18     90.24 o
 -21   7   5       21.00      -63.77     76.63 o
 -19   7   5      134.64      164.01     53.47 o
 -17   7   5       77.27       63.85     56.06 o
 -15   7   5      500.40      471.70     78.82 o
 -13   7   5      197.01      185.00     67.88 o
 -11   7   5      110.06      150.36     55.52 o
  -9   7   5      191.48      169.06     41.62 o
  -7   7   5      208.16      226.70     34.19 o
  -5   7   5     1416.44     1544.30     76.98 o
  -3   7   5      479.52      534.39     66.65 o
  -1   7   5     1080.35     1026.60     72.37 o
   1   7   5      311.44      379.54     38.70 o
   3   7   5      635.55      677.05     46.59 o
   5   7   5      899.20      924.51     49.13 o
   7   7   5      230.84      239.34     36.81 o
   9   7   5     1428.24     1506.82     74.50 o
  11   7   5      688.04      711.13     59.18 o
  13   7   5        2.56       29.82     50.60 o
  15   7   5      238.32      157.67     58.99 o
  17   7   5      501.52      522.79     71.75 o
  19   7   5      218.99       32.61    148.01 o
  21   7   5       47.77       30.25    166.47 o
 -26   8   5      185.48      114.34    187.92 o
 -24   8   5        1.58       -6.94    106.74 o
 -22   8   5      208.19      112.79    113.05 o
 -20   8   5      157.17      279.52    153.60 o
 -18   8   5       40.01        2.31     56.72 o
 -16   8   5        3.04       69.30     53.63 o
 -14   8   5        2.46        1.40     48.15 o
 -12   8   5     1495.72     1574.22     91.98 o
 -10   8   5      140.29      153.19     53.07 o
  -8   8   5     1452.45     1451.72     71.36 o
  -6   8   5      961.10     1224.45     63.41 o
  -4   8   5      629.09      658.33     59.04 o
  -2   8   5      393.88      327.38     41.62 o
   0   8   5      351.47      364.37     42.29 o
   2   8   5       49.00       44.59     36.12 o
   4   8   5      176.83      164.19     46.97 o
   6   8   5     1071.17     1063.33     74.75 o
   8   8   5       56.48       50.63     47.54 o
  10   8   5       18.40       37.22     50.02 o
  12   8   5        9.67      -71.60     71.60 o
  14   8   5       53.61      107.39     79.92 o
  16   8   5       15.54       80.31     88.89 o
  18   8   5      144.53      288.94    128.82 o
 -23   9   5        6.33       82.44    107.17 o
 -21   9   5       20.96      276.74    166.26 o
 -19   9   5      169.38      124.37     67.78 o
 -17   9   5       42.48       86.73     62.92 o
 -15   9   5      258.57      256.59     78.11 o
 -13   9   5     3448.96     3527.55    168.57 o
 -11   9   5      470.05      503.92     52.76 o
  -9   9   5        6.56      183.86    151.67 o
  -7   9   5     2122.00     1812.97     83.60 o
  -5   9   5      127.28       61.79     37.31 o
  -3   9   5      155.46      215.75     53.41 o
  -1   9   5     1820.01     1809.70     99.20 o
   1   9   5      853.07      792.36     57.24 o
   3   9   5      255.99      289.72     55.15 o
   5   9   5      802.39      908.79    100.08 o
   7   9   5      405.25      289.08     57.65 o
   9   9   5       23.87      -18.38     55.03 o
  11   9   5      342.41      380.27     89.41 o
  13   9   5       13.45      -21.38     80.64 o
  15   9   5      361.21      406.43    102.72 o
  17   9   5       52.50        6.48    101.37 o
  19   9   5      139.98       39.69    164.11 o
 -22  10   5       48.16      -71.23    169.04 o
 -20  10   5        0.52      -79.98     79.98 o
 -18  10   5       23.09       40.84     74.21 o
 -16  10   5      107.39      -18.08     66.76 o
 -14  10   5     2464.92     2351.45    184.12 o
 -12  10   5      626.97      747.69     74.71 o
 -10  10   5       51.92       23.10     48.58 o
  -8  10   5      504.60      535.16     67.62 o
  -6  10   5     1347.59     1282.34    119.16 o
  -4  10   5       17.63       84.12     59.11 o
  -2  10   5       28.72       -4.70     42.20 o
   0  10   5        8.27       31.50     44.44 o
   2  10   5      256.74      245.94     56.06 o
   4  10   5      186.54      247.53     63.60 o
   6  10   5      889.00      787.89     75.32 o
   8  10   5     1018.21      998.95     82.58 o
  10  10   5       31.40       27.76    124.21 o
  12  10   5       35.19       18.36     91.53 o
  14  10   5        0.29      -96.25     96.25 o
  16  10   5      168.89      218.98    112.32 o
 -19  11   5       22.93      -74.02     88.43 o
 -17  11   5       88.61      122.56     82.24 o
 -15  11   5     1034.48     1143.26    102.32 o
 -13  11   5     1452.28     1497.66    139.47 o
 -11  11   5      524.74      440.77    103.67 o
  -9  11   5        0.26        9.07     50.61 o
  -7  11   5      407.70      459.18     64.87 o
  -5  11   5      253.71      267.99     58.21 o
  -3  11   5      128.79      245.14     98.72 o
  -1  11   5        1.47       71.57     48.24 o
   1  11   5      164.51       70.87     65.46 o
   3  11   5      211.75       97.70     62.62 o
   5  11   5      388.27      400.43     75.12 o
   7  11   5      673.53      709.27     79.94 o
   9  11   5       34.07       40.04     91.07 o
  11  11   5        0.48       -7.92     91.35 o
  13  11   5        7.96      -36.20    103.35 o
  15  11   5      383.62      350.78    115.05 o
 -18  12   5      395.65      441.38    103.93 o
 -16  12   5       79.53      120.31     96.97 o
 -14  12   5      331.75      465.48     90.66 o
 -12  12   5       35.22       54.26     73.90 o
 -10  12   5        7.43       48.64     68.66 o
  -8  12   5       47.39       71.46     57.36 o
  -6  12   5      357.24      153.09     55.65 o
  -4  12   5      114.73      211.93     57.03 o
  -2  12   5      309.16      350.86     61.52 o
   0  12   5       13.76       11.62     67.20 o
   2  12   5       90.70      100.70     70.05 o
   4  12   5      242.79      215.29     73.36 o
   6  12   5      199.49      189.68     94.74 o
   8  12   5     1124.51     1373.27    331.65 o
  10  12   5        1.05       56.71    100.72 o
  12  12   5       30.36       61.06    105.33 o
 -15  13   5      290.58      247.92    145.30 o
 -13  13   5       61.33      129.89     87.94 o
 -11  13   5       13.48       58.05     78.66 o
  -9  13   5       10.82       57.82     74.96 o
  -7  13   5       67.16       41.53     64.06 o
  -5  13   5      293.43      200.26     65.57 o
  -3  13   5       89.89       24.63     73.57 o
  -1  13   5      253.91      245.14     75.41 o
   1  13   5        5.50       31.99    112.46 o
   3  13   5      123.36      143.62     86.70 o
   5  13   5       86.76      216.10     81.09 o
   7  13   5      760.22     1019.39    102.02 o
   9  13   5       22.18      106.40    104.64 o
 -10  14   5       19.51        7.19     87.36 o
  -8  14   5       85.42      188.44     82.93 o
  -6  14   5       60.98       52.18     67.25 o
  -4  14   5      126.29       81.09     82.20 o
  -2  14   5      107.47      163.55     98.45 o
   0  14   5      148.31      187.30    231.69 o
   2  14   5       28.54        5.13     81.75 o
   4  14   5       16.56       31.61     89.77 o
 -30   0   6       74.65       69.07    164.11 o
 -28   0   6      713.05      862.59    176.12 o
 -26   0   6     2224.49     2188.33    234.47 o
 -24   0   6       78.08      344.31    124.42 o
 -22   0   6     1477.48     1462.61    169.90 o
 -20   0   6     1439.32     1317.80    145.44 o
 -18   0   6      231.46      154.24     77.44 o
 -16   0   6      608.61      510.78     87.10 o
 -14   0   6    17948.51    17006.19    846.57 o
 -12   0   6    58007.27    56306.77   2769.07 o
 -10   0   6    15783.24    14915.65    740.84 o
  -8   0   6       75.55      102.32     30.46 o
  -6   0   6    15110.27    15576.88    772.46 o
  -4   0   6    25565.52    25509.34   1257.01 o
  -2   0   6    26749.78    28481.54   1960.09 o
   0   0   6    51590.70    50337.44   2488.45 o
   2   0   6    94623.55   100505.38   4962.92 o
   4   0   6      355.85      482.88     51.15 o
   6   0   6       60.43      151.08     35.63 o
   8   0   6    10475.77    10070.45    415.37 o
  10   0   6     3451.53     3442.74    190.96 o
  12   0   6     2480.22     2419.35    146.54 o
  14   0   6      242.57      171.03     98.46 o
  16   0   6      101.60      -19.52     97.82 o
  18   0   6     4526.75     4526.19    385.50 o
  20   0   6     5529.79     6169.63    506.91 o
  22   0   6     2092.79     2174.60    248.85 o
  24   0   6      470.95      168.83    173.12 o
 -29   1   6       53.40      153.05    113.67 o
 -27   1   6      878.51      650.50    112.93 o
 -25   1   6      956.83     1059.08    116.19 o
 -23   1   6     1873.49     1898.10    177.08 o
 -21   1   6     2286.53     2262.38    152.00 o
 -19   1   6     2801.86     3130.53    185.59 o
 -17   1   6      145.15      191.12    124.53 o
 -15   1   6     7556.93     7382.53    264.34 o
 -13   1   6     7590.27     7360.74    264.24 o
 -11   1   6     7905.85     7434.42    265.83 o
  -9   1   6    11953.96    12486.30    439.26 o
  -7   1   6       64.39       92.31     24.12 o
  -5   1   6     7654.20     7623.06    310.40 o
  -3   1   6     8098.13     7345.56    300.35 o
  -1   1   6    34395.84    33555.89   1363.17 o
   1   1   6    46214.48    46430.14   1455.69 o
   3   1   6    17994.39    18692.47    659.55 o
   5   1   6      901.04      959.08     42.88 o
   7   1   6     4496.58     4258.35    142.56 o
   9   1   6    17417.14    16711.10    532.07 o
  11   1   6     5560.18     5440.03    204.23 o
  13   1   6     2683.10     2834.86    119.08 o
  15   1   6      792.78      707.16    108.12 o
  17   1   6     3199.72     2937.15    195.07 o
  19   1   6     5552.49     4713.02    283.71 o
  21   1   6     2841.76     2997.31    216.26 o
  23   1   6     1466.48     1710.73    214.10 o
 -30   2   6      259.38      256.04    123.25 o
 -28   2   6       36.02      -19.02    100.23 o
 -26   2   6      986.82      956.66    111.74 o
 -24   2   6     3422.16     3514.07    217.75 o
 -22   2   6     1910.58     1989.93    138.64 o
 -20   2   6     1607.78     1517.03    113.22 o
 -18   2   6      242.97      189.48     86.24 o
 -16   2   6     1391.08     1496.70     80.89 o
 -14   2   6    12913.11    12670.21    447.09 o
 -12   2   6    23674.56    22780.59    797.29 o
 -10   2   6    61115.89    60664.66   2422.91 o
  -8   2   6    17313.36    17394.14    700.01 o
  -6   2   6     4659.59     5194.82    299.53 o
  -4   2   6     6107.66     6163.23    253.77 o
  -2   2   6    13066.01    12536.23    508.30 o
   0   2   6    23805.71    22680.93    715.31 o
   2   2   6    45431.34    47213.44   1480.57 o
   4   2   6     5252.14     5776.91    188.98 o
   6   2   6     5649.77     5569.39    183.64 o
   8   2   6     4682.63     4342.70    147.86 o
  10   2   6    25639.99    25221.25    795.16 o
  12   2   6     2300.25     2480.63    159.24 o
  14   2   6     2425.00     2402.04    221.42 o
  16   2   6      103.89      141.84    128.60 o
  18   2   6     1486.88     1790.44    222.13 o
  20   2   6     2518.20     2621.30    550.03 o
  22   2   6     1625.59     1229.91    145.75 o
  24   2   6      838.27      748.45    144.10 o
 -29   3   6      211.73      165.67    117.48 o
 -27   3   6      315.84      241.78    105.86 o
 -25   3   6     2154.64     2101.76    159.76 o
 -23   3   6     3845.69     3644.81    220.32 o
 -21   3   6     2839.41     3018.95    188.36 o
 -19   3   6      320.35      260.09     67.57 o
 -17   3   6      242.38      303.88     71.63 o
 -15   3   6    12525.24    12508.11    516.54 o
 -13   3   6    32743.52    31742.73   1273.69 o
 -11   3   6    18443.23    18414.89    742.53 o
  -9   3   6     9101.49     8898.64    363.85 o
  -7   3   6     1520.63     1558.27     74.53 o
  -5   3   6     3838.99     4040.65    170.73 o
  -3   3   6     7219.43     7227.44    297.17 o
  -1   3   6    16743.78    15752.09    634.62 o
   1   3   6    14155.74    13064.07    378.37 o
   3   3   6     2448.86     2336.19     82.97 o
   5   3   6     6042.70     5992.34    196.87 o
   7   3   6     2979.69     2786.90     99.71 o
   9   3   6    15352.75    14996.31    478.50 o
  11   3   6    14280.41    14285.35    456.82 o
  13   3   6     2362.40     2310.95    164.91 o
  15   3   6      149.45      118.38     61.20 o
  17   3   6       46.85       76.97     89.88 o
  19   3   6     1023.06     1172.92    132.64 o
  21   3   6     1955.25     2051.38    226.43 o
  23   3   6     1381.78     1944.78    448.78 o
 -28   4   6       63.99      -54.16    108.31 o
 -26   4   6      877.33      873.97    120.08 o
 -24   4   6     2353.58     2599.95    413.27 o
 -22   4   6     2695.36     3060.35    256.46 o
 -20   4   6      925.04      987.98     95.97 o
 -18   4   6     2068.83     2009.93    146.29 o
 -16   4   6     2865.86     2981.39    169.49 o
 -14   4   6     9425.96     8582.16    437.71 o
 -12   4   6    20592.91    20870.17    841.94 o
 -10   4   6    17347.60    17036.71    688.80 o
  -8   4   6    10909.40    10653.32    431.67 o
  -6   4   6     4727.66     5135.44    214.67 o
  -4   4   6     3436.79     3200.32    138.49 o
  -2   4   6    17100.46    16611.04    668.69 o
   0   4   6    15465.50    14566.63    461.00 o
   2   4   6       82.47       80.25     19.42 o
   4   4   6      934.16     1165.03     76.05 o
   6   4   6     5321.88     5185.73    172.53 o
   8   4   6    10329.82    10293.19    331.95 o
  10   4   6    13578.10    13490.64    432.53 o
  12   4   6     4936.60     4832.48    166.52 o
  14   4   6     4927.73     4801.60    220.04 o
  16   4   6      526.99      658.53    210.07 o
  18   4   6      707.37      689.68    156.81 o
  20   4   6     1971.07     1939.12    168.22 o
  22   4   6     2208.53     2584.72    205.16 o
 -27   5   6      252.22      127.07    106.42 o
 -25   5   6      942.74      848.04    142.66 o
 -23   5   6      960.44     1244.36    158.96 o
 -21   5   6     1035.58     1065.33    106.34 o
 -19   5   6     1471.35     1642.67    123.48 o
 -17   5   6       85.69       18.89     67.36 o
 -15   5   6     1292.02     1274.61     92.75 o
 -13   5   6     6198.77     5661.10    236.56 o
 -11   5   6     8401.25     8945.43    368.68 o
  -9   5   6     1564.39     1338.32     75.68 o
  -7   5   6     4545.26     5178.71    218.23 o
  -5   5   6      480.80      702.95    103.90 o
  -3   5   6    10864.68    10109.48    413.10 o
  -1   5   6    17329.93    16793.16    685.29 o
   1   5   6    10032.06    10173.32    324.96 o
   3   5   6     2141.33     2266.52     75.13 o
   5   5   6     1231.56     1264.79     55.59 o
   7   5   6     6748.34     6522.32    215.11 o
   9   5   6     9291.40     8756.16    285.40 o
  11   5   6    12629.05    12423.76    400.48 o
  13   5   6      291.81      210.85     51.21 o
  15   5   6     2898.75     2706.40    282.75 o
  17   5   6       30.50       98.82    139.65 o
  19   5   6     3037.91     3552.11    468.09 o
  21   5   6     3041.20     2860.42    271.26 o
 -28   6   6      166.65       89.45    120.19 o
 -26   6   6     1200.35     1175.97    144.05 o
 -24   6   6     2250.78     1975.69    159.55 o
 -22   6   6     1675.99     1656.12    241.99 o
 -20   6   6      551.15      827.67    129.46 o
 -18   6   6      707.29      636.47    141.90 o
 -16   6   6       14.97       13.02     57.03 o
 -14   6   6     9313.08     8652.81    445.97 o
 -12   6   6     2720.42     2691.95    124.32 o
 -10   6   6     4244.30     4042.81    176.82 o
  -8   6   6      957.29     1076.80     64.65 o
  -6   6   6     1496.29     1538.84     80.68 o
  -4   6   6     2451.86     2342.84    108.89 o
  -2   6   6    13683.82    13428.90    546.50 o
   0   6   6    17506.35    17275.56    609.28 o
   2   6   6    13153.14    13101.89    417.88 o
   4   6   6      478.36      460.92     62.46 o
   6   6   6     4155.41     4218.68    145.57 o
   8   6   6     7420.30     7452.03    246.08 o
  10   6   6     8078.24     8182.44    269.13 o
  12   6   6     3742.10     3948.81    160.84 o
  14   6   6       12.12       53.68     81.03 o
  16   6   6      186.47       98.08     70.85 o
  18   6   6      874.25      868.69    192.64 o
  20   6   6     1804.16     1611.41    162.92 o
 -27   7   6      251.37      280.80    123.42 o
 -25   7   6     1834.81     1398.25    211.74 o
 -23   7   6     3516.55     3292.26    319.63 o
 -21   7   6     1975.86     2170.41    159.68 o
 -19   7   6      974.61      822.57     93.44 o
 -17   7   6      582.75      514.82     76.10 o
 -15   7   6     6037.00     5849.92    341.41 o
 -13   7   6      338.88      320.26     65.65 o
 -11   7   6      170.65      278.90     45.35 o
  -9   7   6     1190.08     1136.50     93.03 o
  -7   7   6      316.75      348.91     57.57 o
  -5   7   6     1858.31     1572.96    113.58 o
  -3   7   6     4021.11     3926.91    173.67 o
  -1   7   6    16305.31    16177.06    569.99 o
   1   7   6    15351.76    15200.94    538.51 o
   3   7   6     2830.58     3083.50    149.42 o
   5   7   6      738.15      823.28     85.85 o
   7   7   6     4905.51     4872.65    166.81 o
   9   7   6     5682.56     5694.55    193.97 o
  11   7   6     7288.78     7440.91    280.60 o
  13   7   6     1841.98     2010.29    100.91 o
  15   7   6       19.37       50.22     59.54 o
  17   7   6      193.36      122.82     95.23 o
  19   7   6     1464.03     1707.37    222.24 o
 -26   8   6      340.00      285.48    121.95 o
 -24   8   6      872.50      901.71    129.00 o
 -22   8   6     1239.38     1602.26    223.96 o
 -20   8   6      766.11      874.52    102.35 o
 -18   8   6      450.46      340.66     82.74 o
 -16   8   6       52.94       -6.92     73.91 o
 -14   8   6     2455.78     2233.12    116.85 o
 -12   8   6     2172.07     2207.14    115.97 o
 -10   8   6    11810.67    11816.87    485.84 o
  -8   8   6       72.80       55.97     54.87 o
  -6   8   6      160.44      176.69     46.02 o
  -4   8   6     2507.12     2523.47    204.39 o
  -2   8   6     9102.76     9213.51    331.85 o
   0   8   6    12716.61    12480.39    444.37 o
   2   8   6     8933.36     8652.72    362.55 o
   4   8   6     2607.62     3054.58    282.80 o
   6   8   6      198.72      130.89     66.14 o
   8   8   6     4589.20     4683.20    210.19 o
  10   8   6     6784.66     7101.52    305.36 o
  12   8   6     4429.08     4147.32    309.13 o
  14   8   6       11.63       65.06     85.31 o
  16   8   6      212.20       80.91     96.40 o
 -23   9   6      815.35      816.93    282.85 o
 -21   9   6     1050.72     1630.79    235.54 o
 -19   9   6      215.40      230.73    106.56 o
 -17   9   6      133.09      100.53     63.19 o
 -15   9   6     1144.82     1302.13    117.61 o
 -13   9   6     2519.06     2793.82    138.89 o
 -11   9   6     7188.86     6790.72    291.51 o
  -9   9   6     6400.27     5535.39    241.41 o
  -7   9   6      517.62      418.37     54.34 o
  -5   9   6      132.87      168.89     49.73 o
  -3   9   6     5228.68     5160.07    224.74 o
  -1   9   6     4028.83     4052.50    159.20 o
   1   9   6     1631.92     1548.82     92.69 o
   3   9   6      570.19      711.59    214.70 o
   5   9   6      237.53      260.18     58.24 o
   7   9   6     5457.42     5004.21    255.00 o
   9   9   6     3044.15     3128.32    153.90 o
  11   9   6     3150.94     2794.44    182.06 o
  13   9   6      654.90      709.79    106.01 o
  15   9   6      190.71      333.37    104.73 o
  17   9   6      141.64      247.75    138.26 o
 -22  10   6      596.95      646.78    197.36 o
 -20  10   6      240.53      353.81    109.31 o
 -18  10   6      367.58      340.40     97.07 o
 -16  10   6     1444.14     1315.00    186.58 o
 -14  10   6     3100.45     3313.66    163.59 o
 -12  10   6     2887.91     2954.88    150.27 o
 -10  10   6     3326.97     3681.63    149.89 o
  -8  10   6     1660.92     1560.16    115.85 o
  -6  10   6     1247.48     1312.52    112.62 o
  -4  10   6     2247.05     2090.77    113.22 o
  -2  10   6     4797.97     4934.65    233.81 o
   0  10   6     1914.67     1834.79    115.58 o
   2  10   6      539.34      526.50     65.86 o
   4  10   6      192.78      241.99     61.18 o
   6  10   6     3516.40     3139.70    159.31 o
   8  10   6     1242.20     1175.28     91.11 o
  10  10   6     2465.19     2313.93    184.28 o
  12  10   6     1393.40     1270.77    175.26 o
  14  10   6      319.57      173.01    108.30 o
  16  10   6       20.41        1.28    110.93 o
 -19  11   6      368.92      229.68     90.65 o
 -17  11   6       11.71       59.40     73.22 o
 -15  11   6     1506.86     1357.79    105.14 o
 -13  11   6     2597.10     2454.46    138.61 o
 -11  11   6     2444.41     2673.96    159.74 o
  -9  11   6     2050.39     2014.01     99.72 o
  -7  11   6        1.84       50.71     63.88 o
  -5  11   6      466.09      573.15     69.22 o
  -3  11   6      811.79      858.92     76.31 o
  -1  11   6     2214.02     2337.67    128.26 o
   1  11   6     2498.65     2562.67    137.65 o
   3  11   6      700.85      836.15     82.53 o
   5  11   6      594.02      691.74     98.42 o
   7  11   6     1220.04     1232.17     99.80 o
   9  11   6     1036.42     1124.51    127.86 o
  11  11   6     1053.66     1233.28    420.68 o
  13  11   6      228.49      215.41    104.55 o
 -18  12   6       13.03       16.57     91.69 o
 -16  12   6      397.04      286.75     90.90 o
 -14  12   6      740.21      551.13     95.17 o
 -12  12   6     1065.87     1082.80     97.39 o
 -10  12   6      885.23      869.51     97.80 o
  -8  12   6      349.79      316.07     87.36 o
  -6  12   6       36.75       -0.53     64.64 o
  -4  12   6      307.57      375.63     72.27 o
  -2  12   6     2403.97     2537.62    166.99 o
   0  12   6     1495.14     1795.78    152.56 o
   2  12   6     1226.14     1463.86    108.05 o
   4  12   6      365.12      452.15     79.22 o
   6  12   6      532.99      573.81     97.37 o
   8  12   6      413.41      728.40    161.32 o
  10  12   6     1295.65     1292.60    144.59 o
 -13  13   6      611.59      747.89    103.44 o
 -11  13   6      973.74     1026.43    132.04 o
  -9  13   6      693.53      939.49    180.42 o
  -7  13   6       27.41       53.85     76.75 o
  -5  13   6      760.77      787.06     88.81 o
  -3  13   6     1008.79     1304.87    125.88 o
  -1  13   6     2044.08     2340.95    168.42 o
   1  13   6      445.07      655.37     90.09 o
   3  13   6     1084.02     1198.82    141.71 o
   5  13   6        0.90      109.92     84.52 o
   7  13   6       15.79       49.26    103.85 o
  -8  14   6      232.91       46.20    107.23 o
  -6  14   6       11.00       -7.54     83.19 o
  -4  14   6      234.30      136.86    123.57 o
  -2  14   6      972.59     1342.98    302.15 o
   0  14   6      959.30     1168.62    362.75 o
   2  14   6      565.74      928.84    147.08 o
 -29   1   7       49.94       30.31    107.06 o
 -27   1   7       27.43      -23.39    135.80 o
 -25   1   7      354.94      197.12     84.09 o
 -23   1   7       54.78      -44.15     73.81 o
 -21   1   7      239.23      280.72     72.21 o
 -19   1   7       57.78       75.74     59.08 o
 -17   1   7      156.31       29.09     49.27 o
 -15   1   7     2659.29     2876.75    112.73 o
 -13   1   7     6783.89     6496.83    234.78 o
 -11   1   7        0.05       19.63     24.93 o
  -9   1   7      124.18       94.16     24.53 o
  -7   1   7     2218.39     2565.60    113.60 o
  -5   1   7     1550.52     1608.79    101.82 o
  -3   1   7     2367.52     2558.28    112.12 o
  -1   1   7     1390.36     1476.30     71.43 o
   1   1   7    10033.66    10528.74    336.55 o
   3   1   7      898.07     1004.15     63.68 o
   5   1   7        5.09       26.91     24.12 o
   7   1   7      579.10      632.54     44.65 o
   9   1   7       58.15       28.40     74.47 o
  11   1   7        8.66      -15.25     43.57 o
  13   1   7      594.15      520.62     82.63 o
  15   1   7      273.35      204.06    162.07 o
  17   1   7      202.95      149.04     89.97 o
  19   1   7        0.04      -34.08    103.30 o
  21   1   7       45.06       89.73    117.71 o
  23   1   7        9.46      -76.57    113.05 o
 -30   2   7      183.59       19.59    118.77 o
 -28   2   7      189.36      219.41    111.41 o
 -26   2   7       65.94       57.26     94.87 o
 -24   2   7      237.05      217.67     86.85 o
 -22   2   7       88.07       70.36     73.49 o
 -20   2   7        0.17       51.30     65.60 o
 -18   2   7      288.93      300.18     72.19 o
 -16   2   7     4599.98     4741.41    206.15 o
 -14   2   7     6493.04     6389.86    233.45 o
 -12   2   7      100.80      204.87     56.76 o
 -10   2   7     6543.62     6671.09    275.91 o
  -8   2   7    12048.63    12605.07    511.03 o
  -6   2   7      980.47     1283.01     64.87 o
  -4   2   7       34.89       34.87     26.46 o
  -2   2   7       16.72       51.54     24.90 o
   0   2   7      517.53      642.56     58.45 o
   2   2   7     1709.97     1804.79     87.29 o
   4   2   7     1041.59     1279.13     96.02 o
   6   2   7      514.52      535.44     38.95 o
   8   2   7      348.52      426.50     45.95 o
  10   2   7       23.42      100.20     56.85 o
  12   2   7       34.41       25.62     43.70 o
  14   2   7      210.82      272.82     60.23 o
  16   2   7     1530.74     1334.03    141.48 o
  18   2   7      152.62      122.95     91.46 o
  20   2   7        0.46     -108.83    108.83 o
  22   2   7        3.10      -31.00    121.35 o
 -29   3   7       82.48       68.34    115.11 o
 -27   3   7      367.09      336.77    116.59 o
 -25   3   7       18.36       89.07     82.95 o
 -23   3   7       16.60       94.32    150.06 o
 -21   3   7      416.62      318.28     78.08 o
 -19   3   7      177.23      145.04     64.51 o
 -17   3   7      788.09      870.33     79.69 o
 -15   3   7     3638.86     3486.95    156.43 o
 -13   3   7      465.47      508.77     66.22 o
 -11   3   7       15.54       24.95     36.62 o
  -9   3   7     1971.84     2137.54    101.36 o
  -7   3   7      700.82      772.64     48.50 o
  -5   3   7      446.25      383.60     50.81 o
  -3   3   7      810.70     1045.21     87.59 o
  -1   3   7     3223.05     3390.52    146.80 o
   1   3   7      700.72      706.13     34.79 o
   3   3   7     1180.31     1194.13     59.20 o
   5   3   7       65.98       46.78     43.55 o
   7   3   7       71.68      120.56     44.60 o
   9   3   7      103.54      103.54     38.30 o
  11   3   7      259.56      285.91     46.16 o
  13   3   7     1448.43     1306.63    103.85 o
  15   3   7      631.29      606.46     72.59 o
  17   3   7      380.02      419.40    103.59 o
  19   3   7      187.60      138.43    121.96 o
  21   3   7        4.29      -11.88    146.94 o
 -28   4   7       96.22       28.06    107.72 o
 -26   4   7      160.30       85.02     90.61 o
 -24   4   7       71.95      124.47     86.97 o
 -22   4   7       95.60       63.44     93.75 o
 -20   4   7        8.45       73.24     66.83 o
 -18   4   7      122.47      115.31     58.63 o
 -16   4   7      106.87       24.39     49.22 o
 -14   4   7       42.50       73.34     46.94 o
 -12   4   7      552.80      469.48     58.43 o
 -10   4   7        4.00      -13.51     31.41 o
  -8   4   7     1221.08     1288.65     69.42 o
  -6   4   7      436.64      513.88     43.18 o
  -4   4   7       53.85       81.63     30.64 o
  -2   4   7     1352.70     1278.17     70.53 o
   0   4   7     2419.81     2502.80     98.60 o
   2   4   7       73.70       83.87     27.48 o
   4   4   7     3093.17     3314.38    116.55 o
   6   4   7      747.33      727.66     44.59 o
   8   4   7      239.24      127.54     34.83 o
  10   4   7      496.21      552.30     52.31 o
  12   4   7     2321.01     2207.58    120.48 o
  14   4   7     1839.42     1824.76    110.67 o
  16   4   7      238.46      154.80     71.54 o
  18   4   7       47.64       52.72    102.43 o
  20   4   7       54.52     -110.08    113.92 o
  22   4   7      269.25      227.55    238.12 o
 -27   5   7       76.03      141.17    132.68 o
 -25   5   7      217.45      263.49    132.25 o
 -23   5   7      178.05      237.47     86.38 o
 -21   5   7       21.66       90.38     79.11 o
 -19   5   7       14.72      448.20    274.59 o
 -17   5   7       13.21       63.82     58.03 o
 -15   5   7      310.04      406.92    146.84 o
 -13   5   7      918.03      926.60     63.68 o
 -11   5   7      186.08      152.68     38.00 o
  -9   5   7     2366.68     2670.64    122.96 o
  -7   5   7      525.77      610.29     47.86 o
  -5   5   7      121.31      116.81     39.47 o
  -3   5   7     1292.35     1295.23     70.31 o
  -1   5   7     1887.29     1885.60     90.90 o
   1   5   7       20.64        4.53     33.76 o
   3   5   7       31.70      -14.16     28.87 o
   5   5   7       57.94       30.28     31.46 o
   7   5   7        3.29        6.23     34.26 o
   9   5   7      601.09      688.70     48.68 o
  11   5   7       87.25      250.75     70.24 o
  13   5   7     3107.54     2980.81    178.14 o
  15   5   7      130.21      304.34     73.46 o
  17   5   7       94.12      188.37    102.01 o
  19   5   7       10.31      -78.48    108.80 o
  21   5   7      104.86       22.60    121.66 o
 -28   6   7      258.81      260.84    118.41 o
 -26   6   7       31.99       84.00    106.59 o
 -24   6   7        3.01      -69.76     85.48 o
 -22   6   7      410.96      382.18    144.26 o
 -20   6   7      962.17     1105.22    161.96 o
 -18   6   7       76.32      171.10     65.66 o
 -16   6   7     1356.55     1109.35    168.94 o
 -14   6   7     1165.53     1119.78     93.03 o
 -12   6   7        9.53       24.63     41.73 o
 -10   6   7      363.01      378.14     82.86 o
  -8   6   7       65.63       38.93     57.12 o
  -6   6   7      420.92      339.67     79.10 o
  -4   6   7      775.05      634.77     51.60 o
  -2   6   7      117.61      171.01     39.14 o
   0   6   7      142.37      198.61     33.99 o
   2   6   7       36.45       19.61     33.07 o
   4   6   7      194.08      162.60     35.37 o
   6   6   7      674.80      770.92     48.72 o
   8   6   7      127.64       66.50     37.81 o
  10   6   7      129.79      156.62     42.72 o
  12   6   7       57.96       66.96     52.20 o
  14   6   7      117.80      227.36     67.48 o
  16   6   7      301.74      350.99     95.72 o
  18   6   7      275.81      184.46    174.30 o
  20   6   7       20.69      145.84    121.20 o
 -27   7   7       17.44       91.78    120.58 o
 -25   7   7       96.78       79.57    103.86 o
 -23   7   7       63.95       93.11     98.48 o
 -21   7   7        1.48      -73.58    123.57 o
 -19   7   7       27.26       -0.53     73.26 o
 -17   7   7     1095.95      900.82     91.84 o
 -15   7   7       10.86      -18.80     57.21 o
 -13   7   7      534.25      791.30    150.06 o
 -11   7   7       38.40       19.65     65.70 o
  -9   7   7       53.89       28.53     42.55 o
  -7   7   7        3.42      -20.29     40.43 o
  -5   7   7      563.05      623.84     53.77 o
  -3   7   7      462.79      517.81     86.31 o
  -1   7   7        2.31       48.55     39.64 o
   1   7   7       47.34       33.64     44.29 o
   3   7   7     1166.87     1145.37     79.61 o
   5   7   7     1183.71     1187.15     58.97 o
   7   7   7       26.60       24.65     40.23 o
   9   7   7       34.33       11.24     41.82 o
  11   7   7      745.68      938.59    100.53 o
  13   7   7        2.40       72.29     58.03 o
  15   7   7       39.83      -39.39     75.79 o
  17   7   7      175.25      141.33    104.89 o
  19   7   7      336.64      423.89    177.41 o
 -24   8   7       19.13       49.78    106.07 o
 -22   8   7      120.58      119.06    160.24 o
 -20   8   7       15.55       37.43    107.80 o
 -18   8   7      690.18      574.27    160.46 o
 -16   8   7      645.83      747.14    158.74 o
 -14   8   7        3.08       10.70     66.52 o
 -12   8   7     3272.55     2835.31    137.35 o
 -10   8   7       51.40       74.29     46.10 o
  -8   8   7      162.11      207.02     48.16 o
  -6   8   7       43.67       37.00     45.75 o
  -4   8   7     1266.76     1156.48    103.15 o
  -2   8   7       13.46      -21.89     41.27 o
   0   8   7      236.72      323.24     74.04 o
   2   8   7     1768.71     1811.21    100.24 o
   4   8   7     1990.79     2032.35    109.57 o
   6   8   7       42.65       31.28     53.22 o
   8   8   7       99.95       91.09     57.36 o
  10   8   7       34.20      -21.81     75.59 o
  12   8   7      201.77      159.09    104.69 o
  14   8   7        1.71      -29.69     89.80 o
  16   8   7       39.89      315.99    152.74 o
 -23   9   7       24.19      228.25    176.76 o
 -21   9   7      144.45      168.40    155.53 o
 -19   9   7      135.60      133.74     89.73 o
 -17   9   7      560.62      272.78     90.53 o
 -15   9   7      298.69      281.72     77.98 o
 -13   9   7      769.84      682.14    127.10 o
 -11   9   7      670.27      574.28     70.64 o
  -9   9   7      298.51      313.30     76.48 o
  -7   9   7      265.16      257.47     54.36 o
  -5   9   7      443.54      332.92     53.97 o
  -3   9   7      397.24      420.15     66.11 o
  -1   9   7     5576.67     5425.03    237.71 o
   1   9   7     5755.12     5388.49    238.12 o
   3   9   7     1421.22     1478.30     94.29 o
   5   9   7      985.24     1048.42    218.75 o
   7   9   7      834.63      776.17     77.23 o
   9   9   7       13.60       56.01     64.42 o
  11   9   7       10.97       57.70     90.73 o
  13   9   7      136.61       23.64    113.16 o
  15   9   7      348.43      304.94    110.24 o
 -22  10   7        1.13      -43.98    159.17 o
 -20  10   7       59.07      139.10    105.59 o
 -18  10   7      358.18      369.36    103.57 o
 -16  10   7      146.01       21.65     89.24 o
 -14  10   7       90.42      159.73     82.69 o
 -12  10   7        1.55       49.79    102.76 o
 -10  10   7      131.54      210.04     58.80 o
  -8  10   7       17.94      -49.17     52.88 o
  -6  10   7      206.82      162.46     66.50 o
  -4  10   7      644.00      721.72     98.16 o
  -2  10   7        5.19      113.35     70.06 o
   0  10   7      985.29     1147.45    276.73 o
   2  10   7      273.84      249.39     63.85 o
   4  10   7     1694.99     2041.91    118.94 o
   6  10   7      138.98      137.45     63.25 o
   8  10   7        0.29      -11.10    109.74 o
  10  10   7      129.38      127.69    110.05 o
  12  10   7        2.82      -23.07    102.47 o
  14  10   7       29.49      135.06    130.75 o
 -19  11   7        1.95       29.44    109.24 o
 -17  11   7        6.09      144.22     99.35 o
 -15  11   7       10.66       65.11     96.74 o
 -13  11   7       12.18       51.14    103.08 o
 -11  11   7       94.62      106.46     82.74 o
  -9  11   7      156.90      116.65     62.33 o
  -7  11   7      450.75      481.84     82.42 o
  -5  11   7      217.36      180.27     60.50 o
  -3  11   7      571.47      637.39     91.85 o
  -1  11   7       34.67       -0.82     74.26 o
   1  11   7      855.81      813.43     80.00 o
   3  11   7     3698.47     3451.58    192.68 o
   5  11   7       10.49      -26.91     71.74 o
   7  11   7        2.84      -42.63     72.68 o
   9  11   7        9.38        1.27     97.18 o
  11  11   7      118.22      149.82    132.79 o
 -16  12   7      166.64      207.91    107.91 o
 -14  12   7        1.58        5.08    103.42 o
 -12  12   7      322.92      395.73    102.84 o
 -10  12   7      575.54      595.43    103.40 o
  -8  12   7       13.68      182.98    125.09 o
  -6  12   7      404.82      589.62    100.03 o
  -4  12   7      197.71      239.56     87.50 o
  -2  12   7      176.65      188.01     91.74 o
   0  12   7       20.06       -2.77     71.67 o
   2  12   7      272.08      251.38     81.53 o
   4  12   7     1386.50     1521.26    153.84 o
   6  12   7       39.74       38.01     78.67 o
   8  12   7       32.12       57.87     99.88 o
  10  12   7       18.05        6.50    106.48 o
 -13  13   7       26.91      247.85    111.78 o
 -11  13   7      403.48      600.41    255.17 o
  -9  13   7      321.67      270.37    215.38 o
  -7  13   7       10.48       59.98     79.05 o
  -5  13   7      163.01       89.68     92.59 o
  -3  13   7       68.20       85.02    100.28 o
  -1  13   7       15.05        8.52    100.18 o
   1  13   7        1.72      -56.54     81.52 o
   3  13   7      795.43      783.77     99.84 o
   5  13   7      194.63      148.50     88.63 o
  -4  14   7       10.18       38.77     95.75 o
 -30   0   8      712.91      586.93    188.13 o
 -28   0   8     2553.99     2871.58    286.17 o
 -26   0   8     4632.12     5084.16    424.75 o
 -24   0   8      374.00      592.94    142.23 o
 -22   0   8      676.70      597.22    118.21 o
 -20   0   8        9.70      122.92     88.39 o
 -18   0   8     6578.47     6090.04    463.58 o
 -16   0   8     6651.54     6377.50    329.15 o
 -14   0   8     5219.48     5078.66    266.31 o
 -12   0   8     8914.94     8678.66    438.80 o
 -10   0   8      328.76      355.77     45.28 o
  -8   0   8    14396.57    14175.08    703.43 o
  -6   0   8    13948.47    12765.98    636.12 o
  -4   0   8     2968.95     2562.94    141.36 o
  -2   0   8     2710.37     2398.78    191.56 o
   0   0   8      725.31      752.66     65.91 o
   2   0   8     2176.23     1915.29    116.93 o
   4   0   8     1012.50      796.63     70.69 o
   6   0   8    32886.11    31934.96   1590.47 o
   8   0   8    32142.66    30839.65   1536.88 o
  10   0   8     4293.25     4344.85    241.11 o
  12   0   8     5816.86     5325.00    291.43 o
  14   0   8     6352.44     5899.55    473.45 o
  16   0   8     9853.65     9304.22    719.72 o
  18   0   8     4873.97     4855.90    416.17 o
  20   0   8     1469.02     1697.72    226.97 o
  22   0   8      109.69      106.19    153.60 o
 -29   1   8     1273.76     1635.28    228.79 o
 -27   1   8     1635.35     1783.87    155.14 o
 -25   1   8      710.36      673.91    126.35 o
 -23   1   8      124.09      141.52     74.47 o
 -21   1   8        7.47       15.85     72.40 o
 -19   1   8     1921.57     1773.36    125.81 o
 -17   1   8     8070.24     7098.15    375.58 o
 -15   1   8    10099.16     9644.03    344.01 o
 -13   1   8     3683.65     3682.01    143.66 o
 -11   1   8      218.01      225.27     29.83 o
  -9   1   8    18275.02    18190.25    636.85 o
  -7   1   8      950.78      693.34     46.55 o
  -5   1   8    14555.71    14312.97    579.94 o
  -3   1   8    16541.52    15618.20    631.35 o
  -1   1   8     3657.47     3658.19    157.65 o
   1   1   8      626.52      516.33     33.34 o
   3   1   8     4307.93     4107.44    157.08 o
   5   1   8     9039.06     8648.73    313.95 o
   7   1   8    17484.79    16921.14    602.42 o
   9   1   8    11005.93    10971.23    394.96 o
  11   1   8     1815.55     1592.07     82.07 o
  13   1   8     2072.54     1965.33     96.23 o
  15   1   8     6287.48     6368.65    358.34 o
  17   1   8     5539.15     5113.52    303.07 o
  19   1   8     2683.28     2553.55    229.00 o
  21   1   8      100.92      130.04    119.87 o
 -30   2   8     1317.75     1309.92    156.77 o
 -28   2   8      857.92     1002.90    131.51 o
 -26   2   8      465.81      381.19    104.96 o
 -24   2   8      662.27      555.86     95.76 o
 -22   2   8      365.32      307.47    148.01 o
 -20   2   8      286.47      340.67     99.96 o
 -18   2   8      730.02     1033.60     97.18 o
 -16   2   8    10021.93     9554.41    396.89 o
 -14   2   8     8208.79     8188.46    295.34 o
 -12   2   8     9197.87     8805.23    315.26 o
 -10   2   8     2085.11     2261.98    104.95 o
  -8   2   8      335.68      408.55     88.72 o
  -6   2   8     3685.99     3380.16    147.05 o
  -4   2   8    20238.55    20032.73    808.40 o
  -2   2   8    10678.74    10628.11    434.16 o
   0   2   8     1794.00     2110.38     77.98 o
   2   2   8     3164.58     3345.63    131.04 o
   4   2   8     8400.95     7899.87    287.03 o
   6   2   8     9837.92     9623.72    309.38 o
   8   2   8     6131.42     5930.63    222.66 o
  10   2   8      490.44      494.55     50.13 o
  12   2   8     1237.65     1219.88    117.94 o
  14   2   8     2412.42     2484.11    135.36 o
  16   2   8     5892.68     6053.39    555.40 o
  18   2   8     2708.21     2876.39    209.80 o
  20   2   8      984.52      905.42    135.00 o
 -29   3   8      408.38      488.82    253.67 o
 -27   3   8      588.80      570.39    116.63 o
 -25   3   8     1094.43     1226.41    122.91 o
 -23   3   8      847.82      853.74    103.15 o
 -21   3   8      828.88      832.55    196.40 o
 -19   3   8      344.01      411.00     74.65 o
 -17   3   8    18603.46    17853.74    733.58 o
 -15   3   8    12164.36    11609.84    482.32 o
 -13   3   8    17021.42    16729.41    677.22 o
 -11   3   8      877.60      851.19     69.97 o
  -9   3   8      856.30      886.80     55.12 o
  -7   3   8    14058.83    14172.78    575.24 o
  -5   3   8    20499.31    20651.83    833.31 o
  -3   3   8    14119.56    14268.04    578.77 o
  -1   3   8     6599.63     6237.99    259.89 o
   1   3   8     9084.67     8895.58    321.32 o
   3   3   8    10327.26    10451.29    375.38 o
   5   3   8    14302.86    13697.67    435.96 o
   7   3   8     7360.71     7089.83    233.86 o
   9   3   8     2331.41     2295.93    102.92 o
  11   3   8        3.99      -41.29     42.78 o
  13   3   8       18.41       -9.62     59.61 o
  15   3   8     2297.12     2509.27    159.17 o
  17   3   8     4405.06     4806.87    292.07 o
  19   3   8     1805.44     1791.00    164.35 o
  21   3   8      146.86       58.87    120.35 o
 -28   4   8      268.34      349.98    115.12 o
 -26   4   8      862.37      704.86    179.56 o
 -24   4   8     1064.96     1199.54    121.55 o
 -22   4   8      984.92      843.20    261.93 o
 -20   4   8      130.67      177.60     72.85 o
 -18   4   8    12624.00    12201.72    506.87 o
 -16   4   8     3386.34     3663.19    205.19 o
 -14   4   8     3913.46     3924.74    173.03 o
 -12   4   8     2812.43     2834.79    129.72 o
 -10   4   8       75.53      117.27     55.69 o
  -8   4   8     5344.58     5096.12    215.86 o
  -6   4   8    17896.67    17444.27    705.89 o
  -4   4   8    23183.69    23746.71    954.84 o
  -2   4   8    13472.30    13531.97    550.96 o
   0   4   8     1793.48     1905.76     95.31 o
   2   4   8    16128.31    16025.46    569.71 o
   4   4   8    14684.19    15089.17    481.30 o
   6   4   8     9883.25     9725.95    315.88 o
   8   4   8     2004.93     2090.77     91.28 o
  10   4   8     1793.99     1710.60     86.78 o
  12   4   8       60.70       24.43     60.37 o
  14   4   8      310.74      259.41     69.82 o
  16   4   8     1880.16     1560.18    413.27 o
  18   4   8     2377.12     2656.27    227.50 o
  20   4   8      571.83      413.25    235.76 o
 -27   5   8      327.17      438.41    118.84 o
 -25   5   8      664.62      656.76    110.78 o
 -23   5   8      349.50      453.02    133.12 o
 -21   5   8       97.69       78.42     81.28 o
 -19   5   8     3713.88     3523.90    203.83 o
 -17   5   8     8965.09     9057.10    464.96 o
 -15   5   8     3976.06     3845.91    214.43 o
 -13   5   8     1004.11     1126.78     70.76 o
 -11   5   8      625.47      654.20     63.68 o
  -9   5   8     3868.30     3902.58    171.78 o
  -7   5   8     9067.89     8811.86    364.35 o
  -5   5   8    12853.73    12772.18    521.40 o
  -3   5   8    18347.44    17253.35    697.44 o
  -1   5   8     7296.94     6981.33    291.76 o
   1   5   8      872.46      846.86     60.23 o
   3   5   8     7572.47     7558.68    248.26 o
   5   5   8     9593.76     9584.61    310.40 o
   7   5   8     9023.18     8976.42    294.11 o
   9   5   8      353.39      382.17     45.99 o
  11   5   8      131.62      117.06     51.04 o
  13   5   8      167.25       89.96     64.76 o
  15   5   8     3341.62     3558.23    223.85 o
  17   5   8     2098.39     2349.06    182.64 o
  19   5   8     1017.03     1260.90    204.97 o
 -26   6   8     1157.16     1352.31    144.33 o
 -24   6   8      765.96      739.95    117.96 o
 -22   6   8       30.01       96.07     91.28 o
 -20   6   8      579.99      795.87    156.17 o
 -18   6   8     5728.87     5731.89    312.62 o
 -16   6   8     2469.65     2773.37    437.94 o
 -14   6   8     1903.79     2189.14    141.73 o
 -12   6   8      601.23      600.85     78.68 o
 -10   6   8      539.78      613.65     55.63 o
  -8   6   8     4656.70     4731.93    206.07 o
  -6   6   8    13089.08    12970.81    530.23 o
  -4   6   8    15176.81    14673.30    597.25 o
  -2   6   8     9199.70     9004.82    456.94 o
   0   6   8     3062.24     3310.24    184.95 o
   2   6   8     2403.57     2358.26    127.44 o
   4   6   8     9125.81     9085.15    295.85 o
   6   6   8     6473.44     6694.37    222.56 o
   8   6   8     5655.85     5545.31    190.33 o
  10   6   8       11.99      -11.20     43.54 o
  12   6   8      113.23      175.59     68.69 o
  14   6   8      947.14      869.42     93.28 o
  16   6   8     2770.80     2963.90    166.44 o
  18   6   8     1888.21     2093.72    182.64 o
 -25   7   8      916.47      885.85    128.04 o
 -23   7   8      380.06      305.00     96.54 o
 -21   7   8      254.35      145.87    142.44 o
 -19   7   8     5478.22     5313.57    294.97 o
 -17   7   8     1980.77     1956.72    138.73 o
 -15   7   8     1418.28     1494.04    116.97 o
 -13   7   8      489.40      494.77     73.83 o
 -11   7   8      232.93      287.31     51.20 o
  -9   7   8     1402.74     1334.92    101.95 o
  -7   7   8     3676.48     3770.81    168.51 o
  -5   7   8    13796.25    13998.97    569.39 o
  -3   7   8    14035.93    13877.19    565.16 o
  -1   7   8     7776.14     7472.42    381.95 o
   1   7   8      444.23      447.21     95.43 o
   3   7   8     8345.65     8714.64    318.08 o
   5   7   8     2059.95     2111.55     87.91 o
   7   7   8     6298.84     6285.54    238.27 o
   9   7   8      520.24      443.21     51.68 o
  11   7   8      707.59      741.57     69.53 o
  13   7   8       17.42      -35.44     72.81 o
  15   7   8     1085.54     1183.20    107.31 o
  17   7   8     2373.68     2545.72    275.88 o
 -24   8   8      119.83       46.59    104.15 o
 -22   8   8       77.50      -20.59    156.17 o
 -20   8   8      395.72      504.11     94.68 o
 -18   8   8     2331.24     2151.92    186.21 o
 -16   8   8     1759.18     1698.54    127.80 o
 -14   8   8     1593.66     1739.54    130.88 o
 -12   8   8        6.08       42.52     60.26 o
 -10   8   8       19.80        4.63     46.07 o
  -8   8   8       48.78       88.17     48.13 o
  -6   8   8     1340.03     1481.44     87.11 o
  -4   8   8     4649.62     4596.81    204.43 o
  -2   8   8     6321.50     6210.22    326.66 o
   0   8   8     1075.63     1005.49    161.00 o
   2   8   8      553.81      627.96     77.07 o
   4   8   8      980.54     1049.93    113.73 o
   6   8   8     2869.53     2984.35    148.79 o
   8   8   8     3184.13     3673.65    175.48 o
  10   8   8       19.07      108.62     79.44 o
  12   8   8      588.83      497.10    101.43 o
  14   8   8      717.35      900.35    172.90 o
  16   8   8     1860.09     1662.11    217.95 o
 -23   9   8       48.86      -80.44    171.40 o
 -21   9   8        2.08       62.85    150.60 o
 -19   9   8      972.44     1087.75    119.18 o
 -17   9   8     2506.33     2291.67    162.09 o
 -15   9   8     1997.35     2164.08    246.59 o
 -13   9   8      627.99      655.31    167.22 o
 -11   9   8       42.96      -17.02     53.31 o
  -9   9   8      487.10      396.45     64.67 o
  -7   9   8     1309.98     1428.23    141.01 o
  -5   9   8     3012.96     3107.07    200.60 o
  -3   9   8     3905.03     3801.21    215.52 o
  -1   9   8     3266.68     3337.23    194.38 o
   1   9   8        5.78      -10.79     51.03 o
   3   9   8     4924.63     5132.80    275.69 o
   5   9   8     2397.01     2613.14    138.76 o
   7   9   8     5087.13     5171.20    241.52 o
   9   9   8     1505.81     1531.93    136.72 o
  11   9   8       20.92       25.90     91.74 o
  13   9   8       39.01      100.82    137.72 o
  15   9   8     1090.03      905.92    171.19 o
 -22  10   8       15.78      -37.54    170.97 o
 -20  10   8      214.03      129.78    101.91 o
 -18  10   8     1478.79     1526.59    139.72 o
 -16  10   8     1614.93     1766.65    145.40 o
 -14  10   8     2645.11     2631.89    342.70 o
 -12  10   8      617.10      738.66     98.44 o
 -10  10   8       37.27       15.71     59.61 o
  -8  10   8     1355.91     1287.73     90.62 o
  -6  10   8     2946.83     2953.01    235.54 o
  -4  10   8     4332.49     4056.14    231.22 o
  -2  10   8     1095.65      922.49    200.47 o
   0  10   8      508.37      531.82     88.33 o
   2  10   8     3467.96     3683.07    266.43 o
   4  10   8     1091.33     1140.40     91.09 o
   6  10   8     2945.01     2953.52    197.30 o
   8  10   8     3363.01     3609.57    182.58 o
  10  10   8      393.16      531.70    118.96 o
  12  10   8      131.00      148.97    106.81 o
 -19  11   8      103.28       60.12    106.23 o
 -17  11   8      326.53      395.00    108.73 o
 -15  11   8      755.39      965.46    157.89 o
 -13  11   8     2940.80     2380.24    243.49 o
 -11  11   8       36.16      117.21     86.16 o
  -9  11   8      254.15      239.89     69.52 o
  -7  11   8     2012.23     2600.03    172.16 o
  -5  11   8     3382.88     4085.11    733.45 o
  -3  11   8      378.32      519.96    181.92 o
  -1  11   8        7.91        4.91     98.46 o
   1  11   8      843.48      534.02     82.33 o
   3  11   8       91.04       -5.05     72.80 o
   5  11   8     2121.41     2491.90    144.32 o
   7  11   8     3061.21     3167.16    169.75 o
   9  11   8     1080.57     1080.60    136.90 o
  11  11   8       16.06       10.25    106.45 o
 -16  12   8      853.17     1056.66    133.93 o
 -14  12   8      992.12      989.49    130.57 o
 -12  12   8      620.67      510.44    107.37 o
 -10  12   8      175.04      112.75     98.26 o
  -8  12   8      325.63      235.32     74.23 o
  -6  12   8     2586.72     3048.57    195.15 o
  -4  12   8      815.48      945.77    112.72 o
  -2  12   8      534.88      552.03    107.62 o
   0  12   8       54.72      -18.39    162.17 o
   2  12   8      315.12      291.93     83.66 o
   4  12   8      441.71      493.12    134.01 o
   6  12   8      821.08      874.44    101.01 o
   8  12   8      807.81     1119.65    142.69 o
 -11  13   8      220.81      194.36    108.61 o
  -9  13   8      152.22      160.04    108.30 o
  -7  13   8      736.98      626.45    111.31 o
  -5  13   8     1052.14     1428.54    206.58 o
  -3  13   8      359.20      345.36    211.20 o
  -1  13   8      365.34      431.21    111.88 o
   1  13   8       77.75       21.65    100.65 o
   3  13   8      482.94      490.30     98.18 o
 -29   1   9       17.22       72.60    112.45 o
 -27   1   9       44.78       57.89     99.77 o
 -25   1   9       10.17       63.40     88.69 o
 -23   1   9      141.58       61.15     77.54 o
 -21   1   9       43.66       51.96     66.36 o
 -19   1   9     1233.93     1285.93    216.45 o
 -17   1   9      185.41      291.30     57.10 o
 -15   1   9        1.01      -30.46     30.46 o
 -13   1   9      948.11      991.09     53.68 o
 -11   1   9     2514.47     2846.58    111.79 o
  -9   1   9       27.61       23.74     27.17 o
  -7   1   9      574.93      588.97     45.68 o
  -5   1   9     1858.79     2084.91    122.62 o
  -3   1   9     1370.29     1443.78     74.39 o
  -1   1   9        8.42       32.70     40.23 o
   1   1   9     1526.25     1793.99     81.36 o
   3   1   9      360.45      427.76     44.19 o
   5   1   9       40.83       99.49     48.55 o
   7   1   9     2438.01     2283.83    101.97 o
   9   1   9      634.78      675.83     57.48 o
  11   1   9        2.70       47.63     48.19 o
  13   1   9       68.01       45.18     51.00 o
  15   1   9       33.55       19.03    164.33 o
  17   1   9       17.64      -52.43    107.61 o
  19   1   9      120.00      -17.35    117.94 o
 -30   2   9       41.26       11.64    119.05 o
 -28   2   9        5.01       -6.72    104.55 o
 -26   2   9        8.90       23.48     94.49 o
 -24   2   9        5.63       37.60     82.87 o
 -22   2   9       61.10      -43.36     67.72 o
 -20   2   9      203.25       42.07     97.18 o
 -18   2   9     2585.67     2792.13    186.10 o
 -16   2   9     1258.60     1243.07     76.74 o
 -14   2   9     3267.73     3349.75    130.73 o
 -12   2   9      134.52      161.68     32.73 o
 -10   2   9     1044.82     1453.14    149.46 o
  -8   2   9      128.12       65.78     36.57 o
  -6   2   9     8293.99     8128.44    336.39 o
  -4   2   9     5726.46     5987.71    251.58 o
  -2   2   9       57.61        5.12     32.42 o
   0   2   9        1.60       -2.76     37.30 o
   2   2   9       14.13       47.45     36.58 o
   4   2   9      189.42      138.08     39.28 o
   6   2   9      973.93     1008.18     62.31 o
   8   2   9       63.31      103.02     59.92 o
  10   2   9      972.36      820.64     62.72 o
  12   2   9       20.90      -50.67     50.67 o
  14   2   9       25.87        1.68     66.73 o
  16   2   9       10.06      -18.99    101.89 o
  18   2   9      125.72       93.94    111.97 o
  20   2   9       32.47       78.15    126.22 o
 -29   3   9       13.89     -104.71    110.54 o
 -27   3   9      180.80      282.62    156.49 o
 -25   3   9        4.60      -84.81     84.81 o
 -23   3   9        0.27      -71.92     71.92 o
 -21   3   9       15.41      -38.54     66.72 o
 -19   3   9      939.92      787.23     87.30 o
 -17   3   9      110.63      164.95     50.73 o
 -15   3   9      483.93      561.82     70.59 o
 -13   3   9       81.97       92.65     47.53 o
 -11   3   9      124.11      134.91     47.33 o
  -9   3   9      264.72      262.89     42.25 o
  -7   3   9        0.93      -33.93     33.93 o
  -5   3   9      423.00      438.84     44.31 o
  -3   3   9     2798.56     2889.39    130.27 o
  -1   3   9        0.76      -41.86     41.86 o
   1   3   9     1743.11     1899.53     91.56 o
   3   3   9     1387.45     1548.62     75.95 o
   5   3   9        4.19      -17.24     40.38 o
   7   3   9      429.03      374.12     48.86 o
   9   3   9      294.78      381.34     52.37 o
  11   3   9       33.47       31.59     49.48 o
  13   3   9      532.69      608.33     90.78 o
  15   3   9       38.42      -67.28     71.43 o
  17   3   9        0.08      -83.72    101.98 o
  19   3   9       35.53      -26.44    121.44 o
 -28   4   9      348.30      321.29    111.56 o
 -26   4   9       34.68      178.52    101.02 o
 -24   4   9       33.14      -61.76     88.05 o
 -22   4   9      254.39      230.00     93.85 o
 -20   4   9      756.06      692.08     96.07 o
 -18   4   9      916.26      898.50     72.41 o
 -16   4   9      443.77      454.36     68.08 o
 -14   4   9      529.61      647.15     55.90 o
 -12   4   9        3.31      -37.96     38.64 o
 -10   4   9      331.16      311.76     43.62 o
  -8   4   9      327.19      470.66     46.95 o
  -6   4   9        0.95       29.37     37.96 o
  -4   4   9      602.30      527.94     65.18 o
  -2   4   9       62.03       44.48     42.59 o
   0   4   9      169.29      190.62     54.27 o
   2   4   9      442.00      464.47     46.24 o
   4   4   9      293.22      279.31     46.57 o
   6   4   9       47.91       65.81     40.38 o
   8   4   9      518.51      565.67     55.89 o
  10   4   9     1340.93     1276.43     76.26 o
  12   4   9       27.48       57.20     63.94 o
  14   4   9      659.35      682.82     85.98 o
  16   4   9      326.36      150.00    227.93 o
  18   4   9        7.43      153.02    119.25 o
 -27   5   9        1.47      -97.95     97.95 o
 -25   5   9      157.30      400.85    109.22 o
 -23   5   9      154.05       56.89    133.01 o
 -21   5   9       50.93        5.36    105.65 o
 -19   5   9      176.40       78.08     80.60 o
 -17   5   9       60.93       84.30     76.80 o
 -15   5   9      488.89      462.06     70.14 o
 -13   5   9      327.23      345.94     49.84 o
 -11   5   9       39.72      -20.19     41.69 o
  -9   5   9       16.14       57.67     54.81 o
  -7   5   9        9.18       22.19     42.14 o
  -5   5   9       92.54      116.26     39.21 o
  -3   5   9      308.98      262.95     43.04 o
  -1   5   9        3.10       18.84     47.01 o
   1   5   9      163.83      140.66     45.40 o
   3   5   9       87.00       17.39     40.16 o
   5   5   9      251.82      310.39     41.69 o
   7   5   9       42.29       78.46     40.18 o
   9   5   9     2583.04     2445.78    115.70 o
  11   5   9     1526.18     1600.73     90.55 o
  13   5   9      280.93      209.10     72.78 o
  15   5   9      268.95      255.24     83.30 o
  17   5   9        5.03       42.16    118.09 o
 -26   6   9      166.05      162.34    104.82 o
 -24   6   9        5.43      121.54    193.82 o
 -22   6   9        3.31      -32.66     85.66 o
 -20   6   9      374.22      358.04    137.08 o
 -18   6   9        8.52      -23.47     65.47 o
 -16   6   9      308.88      241.49     70.53 o
 -14   6   9      170.31      259.22     66.63 o
 -12   6   9      130.25      144.89     52.65 o
 -10   6   9      426.27      467.21     67.91 o
  -8   6   9      726.58      780.69     62.46 o
  -6   6   9       27.66      -29.47     43.09 o
  -4   6   9      257.89      274.73     45.67 o
  -2   6   9       75.64       19.64     50.94 o
   0   6   9      279.68      206.83     57.18 o
   2   6   9     1802.92     1623.76     94.40 o
   4   6   9     1598.48     1687.65     74.69 o
   6   6   9      224.06      197.18     51.64 o
   8   6   9      362.97      407.03     62.03 o
  10   6   9        6.64        7.96     56.59 o
  12   6   9     1425.46     1259.91    101.39 o
  14   6   9       11.18      -25.04     79.75 o
  16   6   9       42.79       74.02     90.48 o
  18   6   9       11.10       23.21    124.71 o
 -25   7   9       21.85      188.86    105.64 o
 -23   7   9      140.31       -0.92    101.62 o
 -21   7   9      187.38      482.46    146.73 o
 -19   7   9       61.05       11.56    119.71 o
 -17   7   9      172.96      204.07     74.02 o
 -15   7   9        2.17       55.83     73.69 o
 -13   7   9        2.57       42.10     64.11 o
 -11   7   9        1.37        2.84     72.78 o
  -9   7   9       26.42       -4.31     48.13 o
  -7   7   9      515.71      482.85     70.03 o
  -5   7   9       25.11       65.37     62.84 o
  -3   7   9      630.12      838.16     82.70 o
  -1   7   9      176.68      201.77     81.62 o
   1   7   9      669.20      685.31     77.32 o
   3   7   9     1952.68     1951.32    120.57 o
   5   7   9       68.94       57.34     43.95 o
   7   7   9      420.39      516.62     80.66 o
   9   7   9       22.49       20.00     50.10 o
  11   7   9       61.85       31.88     73.80 o
  13   7   9        1.05       26.73     81.74 o
  15   7   9       23.30      -90.08     90.08 o
 -24   8   9       93.58      204.12    116.59 o
 -22   8   9      233.07      124.21    150.60 o
 -20   8   9       92.48        4.43     89.30 o
 -18   8   9       66.36       14.14     83.66 o
 -16   8   9      107.12       57.70     78.69 o
 -14   8   9       54.42       40.41     68.90 o
 -12   8   9      124.28       76.64     54.22 o
 -10   8   9      712.96      718.72    123.51 o
  -8   8   9       20.92       -3.19     53.54 o
  -6   8   9       59.33       78.77     53.15 o
  -4   8   9     1134.69     1274.55    273.08 o
  -2   8   9     3342.07     3527.76    276.41 o
   0   8   9     3181.71     3371.50    196.75 o
   2   8   9      510.99      500.15     65.92 o
   4   8   9        0.72      -27.06     56.54 o
   6   8   9      114.04      102.15     62.33 o
   8   8   9      139.61      117.87     67.09 o
  10   8   9      283.34      390.99     95.06 o
  12   8   9       40.84       97.60    140.30 o
  14   8   9       12.46     -134.72    134.72 o
 -23   9   9      110.41       77.23    163.03 o
 -21   9   9      116.45       95.89    169.90 o
 -19   9   9       98.12       96.17     95.29 o
 -17   9   9       62.52      124.31     87.87 o
 -15   9   9      714.93      597.76    113.05 o
 -13   9   9      607.46      493.05     86.79 o
 -11   9   9      111.77      191.29    107.87 o
  -9   9   9      603.48      657.31     70.53 o
  -7   9   9      670.23      628.77    148.14 o
  -5   9   9       28.39       76.91     71.46 o
  -3   9   9      498.45      439.06     79.59 o
  -1   9   9     3816.07     4170.87    237.53 o
   1   9   9     3192.07     3259.12    196.74 o
   3   9   9       37.14       -5.71     62.82 o
   5   9   9      319.40      319.25     70.21 o
   7   9   9       39.42      139.79     72.69 o
   9   9   9      154.10       88.86     96.25 o
  11   9   9       15.66     -108.33    142.66 o
  13   9   9       27.69      -54.05    150.60 o
 -20  10   9       28.40       66.14    103.00 o
 -18  10   9       50.51      -75.16     95.44 o
 -16  10   9      318.00      104.02     97.60 o
 -14  10   9      377.78      310.97     92.52 o
 -12  10   9      208.15      126.95     83.19 o
 -10  10   9       46.84       55.30     61.82 o
  -8  10   9      194.28      170.05     83.61 o
  -6  10   9      132.34      166.29     79.85 o
  -4  10   9      397.14      515.39    286.17 o
  -2  10   9        5.43      -32.17     77.01 o
   0  10   9     1042.61      874.38    103.00 o
   2  10   9        8.81       39.85     75.33 o
   4  10   9       31.94       56.71     67.94 o
   6  10   9       22.87       65.64     92.13 o
   8  10   9        2.85      -56.78     77.96 o
  10  10   9      303.39      269.91    108.87 o
  12  10   9      204.02       21.45    159.39 o
 -19  11   9        3.17      138.67    114.78 o
 -17  11   9      380.15      141.06    222.56 o
 -15  11   9      826.07      598.87    113.17 o
 -13  11   9       14.25      166.02     96.00 o
 -11  11   9      171.98      278.14     97.98 o
  -9  11   9        0.78        1.22     69.00 o
  -7  11   9      205.53      183.79     89.87 o
  -5  11   9       63.53      -12.47     82.60 o
  -3  11   9       68.18       21.46     81.58 o
  -1  11   9      411.25      338.62     91.47 o
   1  11   9       22.29       37.21    145.23 o
   3  11   9        6.10      -42.82     77.19 o
   5  11   9       78.16       25.63     81.68 o
   7  11   9        0.76      -15.21     82.35 o
   9  11   9        2.49      -51.18    109.38 o
 -14  12   9      135.52      119.60    105.97 o
 -12  12   9       69.04      -31.32    102.94 o
 -10  12   9       58.73       91.03     95.26 o
  -8  12   9      645.80      645.96    205.62 o
  -6  12   9       52.43      119.77     97.78 o
  -4  12   9        5.70      -21.65     90.65 o
  -2  12   9      193.04       66.12     92.60 o
   0  12   9        6.52      -63.35    101.02 o
   2  12   9       15.10       30.45    129.46 o
   4  12   9        0.55        7.64     88.78 o
   6  12   9       14.26        7.07     89.68 o
  -9  13   9      160.62      255.28    143.94 o
  -7  13   9       40.12       62.27    104.60 o
  -5  13   9       22.64       54.12    105.49 o
  -3  13   9       30.90      -37.86    168.62 o
  -1  13   9       68.73       49.03    109.96 o
 -30   0  10      654.56      677.67    187.28 o
 -28   0  10      488.48      423.25    174.62 o
 -26   0  10      300.75      368.77    153.38 o
 -24   0  10       20.85      253.99    121.21 o
 -22   0  10     2477.28     2597.85    244.13 o
 -20   0  10    12328.93    12806.10    940.67 o
 -18   0  10       83.09      116.69     90.74 o
 -16   0  10     1386.21     1494.09    129.68 o
 -14   0  10     2402.81     2474.60    145.55 o
 -12   0  10      542.67      516.43    141.48 o
 -10   0  10    13802.76    12578.96    629.04 o
  -8   0  10    15908.46    14956.78    745.17 o
  -6   0  10     8269.73     8771.78    445.92 o
  -4   0  10      306.07      221.60     71.01 o
  -2   0  10     9923.82    10702.96    534.00 o
   0   0  10    12178.21    12562.55    884.90 o
   2   0  10    15920.84    14666.99    740.16 o
   4   0  10    16265.33    16143.14    815.52 o
   6   0  10     4048.84     3992.56    226.43 o
   8   0  10     2065.60     2315.92    315.67 o
  10   0  10      689.08      519.60     82.31 o
  12   0  10     4086.58     3986.22    233.10 o
  14   0  10     7596.83     6327.73    513.57 o
  16   0  10     2627.57     2363.16    255.06 o
  18   0  10       21.27       -7.94    163.67 o
 -29   1  10      420.15      663.74    260.65 o
 -27   1  10      239.02       81.71    107.13 o
 -25   1  10       26.63      -16.83     95.01 o
 -23   1  10      707.69      763.70     99.04 o
 -21   1  10     7084.88     6906.47    375.73 o
 -19   1  10     4455.54     4661.19    262.48 o
 -17   1  10     1668.66     1567.77     91.09 o
 -15   1  10       60.08       -8.45     34.63 o
 -13   1  10     7314.93     7150.89    259.16 o
 -11   1  10     2927.14     2680.87    109.67 o
  -9   1  10    12244.77    11615.14    413.59 o
  -7   1  10    13677.25    13905.61    567.14 o
  -5   1  10     3125.42     3066.47    138.61 o
  -3   1  10      666.86      663.93     68.05 o
  -1   1  10    10509.14    10406.77    521.96 o
   1   1  10    14976.94    14094.43    504.75 o
   3   1  10     8279.62     8109.64    298.00 o
   5   1  10     5424.08     5360.28    204.99 o
   7   1  10      702.41      939.39    113.26 o
   9   1  10        9.11       27.29     48.51 o
  11   1  10      514.19      664.99     64.71 o
  13   1  10     5558.88     5479.00    252.42 o
  15   1  10     3876.95     3571.91    237.24 o
  17   1  10      306.25      116.24    115.81 o
  19   1  10       22.55      -26.58    122.28 o
 -28   2  10      626.85      652.09    129.21 o
 -26   2  10       48.47       17.05     96.76 o
 -24   2  10        2.97       56.75     80.88 o
 -22   2  10     3238.64     3417.83    210.76 o
 -20   2  10     5709.44     6309.24    344.85 o
 -18   2  10     1032.81     1124.19     98.89 o
 -16   2  10       78.61       89.42     44.23 o
 -14   2  10     1082.05     1107.82     84.09 o
 -12   2  10     6567.72     6196.33    228.24 o
 -10   2  10     4390.25     4277.88    187.10 o
  -8   2  10    16456.66    16731.32    677.58 o
  -6   2  10     7610.93     7175.08    297.77 o
  -4   2  10      323.90      382.97     43.35 o
  -2   2  10     5514.92     5596.39    474.73 o
   0   2  10     9154.47     8886.59    449.30 o
   2   2  10    10136.03    10162.21    423.69 o
   4   2  10     4838.44     4687.15    181.81 o
   6   2  10     3761.18     3572.10    146.21 o
   8   2  10      372.84      369.51     63.35 o
  10   2  10     1249.59     1253.05     88.60 o
  12   2  10     6807.79     6467.72    260.07 o
  14   2  10     3132.78     3222.88    171.26 o
  16   2  10      902.38      935.66    133.70 o
  18   2  10        5.53       92.43    136.01 o
 -29   3  10      488.38      530.54    126.26 o
 -27   3  10       77.06      -17.10    103.79 o
 -25   3  10        6.97       59.97    115.84 o
 -23   3  10       13.17      -69.84     80.27 o
 -21   3  10     2578.04     2758.75    201.22 o
 -19   3  10      367.22      322.00     75.68 o
 -17   3  10     1295.11     1234.71    215.44 o
 -15   3  10     1855.75     1916.57     86.30 o
 -13   3  10       21.41      -41.90     41.90 o
 -11   3  10     7866.90     7507.67    313.77 o
  -9   3  10    14477.77    14119.24    575.41 o
  -7   3  10     8613.91     8676.52    360.19 o
  -5   3  10     4980.37     5345.68    228.42 o
  -3   3  10        4.10      -17.17     66.61 o
  -1   3  10     7364.42     6923.82    356.02 o
   1   3  10     8522.01     8012.43    338.02 o
   3   3  10     7805.38     7664.74    284.06 o
   5   3  10     7175.52     7323.37    273.00 o
   7   3  10       92.97       52.79     56.05 o
   9   3  10     1196.20     1259.33     76.79 o
  11   3  10     5793.91     5721.07    224.34 o
  13   3  10     5187.87     4964.95    233.60 o
  15   3  10     1610.12     1893.50    162.65 o
  17   3  10      291.92      328.33    125.78 o
 -28   4  10      164.87       81.50    262.68 o
 -26   4  10        3.10      -49.90     97.19 o
 -24   4  10       58.55      127.00     91.68 o
 -22   4  10     2807.34     3082.33    200.82 o
 -20   4  10     1080.11     1310.95    119.31 o
 -18   4  10     2612.83     2720.55    140.77 o
 -16   4  10     1979.56     2063.59    136.03 o
 -14   4  10      140.22       79.88     46.72 o
 -12   4  10     2851.05     3080.38    143.51 o
 -10   4  10     4243.44     4415.46    195.55 o
  -8   4  10    15345.01    15620.30    636.19 o
  -6   4  10    11884.46    12507.51    512.84 o
  -4   4  10     4456.92     4318.79    190.19 o
  -2   4  10     1977.89     2105.90    370.37 o
   0   4  10    16409.53    15991.84    790.91 o
   2   4  10     3529.71     3502.64    141.74 o
   4   4  10     9894.28    10375.55    377.02 o
   6   4  10       72.62      114.20     48.12 o
   8   4  10      546.62      560.14     60.18 o
  10   4  10     4551.36     4460.46    180.11 o
  12   4  10     3945.33     3876.34    204.49 o
  14   4  10     3200.42     3078.01    168.23 o
  16   4  10      860.01      927.31    139.48 o
  18   4  10       23.00       33.23    126.05 o
 -27   5  10       20.68      -29.50    109.66 o
 -25   5  10       19.24      -89.45     89.45 o
 -23   5  10     1505.69     1404.15    311.06 o
 -21   5  10     2673.76     2607.43    181.09 o
 -19   5  10     3362.50     3560.97    170.99 o
 -17   5  10     2835.45     3182.39    456.82 o
 -15   5  10      601.66      662.17     81.08 o
 -13   5  10     1216.16     1178.59     77.41 o
 -11   5  10     2772.21     3054.17    143.47 o
  -9   5  10     3812.48     3940.91    177.51 o
  -7   5  10    18115.17    18810.75    764.05 o
  -5   5  10     6529.93     7054.32    299.42 o
  -3   5  10     1633.19     1510.61    106.85 o
  -1   5  10     6340.87     5932.38    311.27 o
   1   5  10     7768.94     7670.43    326.94 o
   3   5  10     8100.75     8074.32    298.67 o
   5   5  10     2205.01     2205.44    102.84 o
   7   5  10       62.70       49.01     51.68 o
   9   5  10       57.62       45.38     55.49 o
  11   5  10     4892.82     4556.01    217.55 o
  13   5  10     4244.10     4069.91    205.00 o
  15   5  10     1181.74     1356.16    157.54 o
  17   5  10      217.38      146.88    126.53 o
 -26   6  10       22.31       45.63    132.35 o
 -24   6  10       86.59       42.32     99.97 o
 -22   6  10     2013.57     1672.72    182.45 o
 -20   6  10     4046.65     4085.13    355.89 o
 -18   6  10     2188.16     2255.48    224.17 o
 -16   6  10      571.03      619.61    118.96 o
 -14   6  10        0.72       -0.28     62.78 o
 -12   6  10     1172.33     1501.95    129.76 o
 -10   6  10     3349.40     3599.41    165.93 o
  -8   6  10     3206.22     3483.77    161.06 o
  -6   6  10     5087.81     5398.70    233.18 o
  -4   6  10     2194.05     2144.26    207.76 o
  -2   6  10     2426.19     2626.42    160.26 o
   0   6  10     6597.93     6692.54    350.32 o
   2   6  10     3380.47     3461.39    183.78 o
   4   6  10     6337.35     6071.48    270.22 o
   6   6  10     2434.65     2588.65    161.45 o
   8   6  10       38.37       82.01     56.16 o
  10   6  10     1369.66     1689.22    127.96 o
  12   6  10     4766.31     4834.10    232.27 o
  14   6  10     2841.95     2954.28    320.90 o
  16   6  10      687.80      832.20    110.52 o
 -25   7  10        2.03      101.18    114.95 o
 -23   7  10      651.22      613.89    111.88 o
 -21   7  10     1726.78     2129.98    245.84 o
 -19   7  10     3188.55     3219.73    204.58 o
 -17   7  10     2338.56     2466.47    199.29 o
 -15   7  10       99.64       98.23     74.40 o
 -13   7  10      465.48      437.94     91.55 o
 -11   7  10     2695.79     2755.27    137.57 o
  -9   7  10     2215.96     2287.38    118.72 o
  -7   7  10      336.21      319.53     66.16 o
  -5   7  10      559.00      643.88     80.53 o
  -3   7  10     1766.42     1848.62    180.95 o
  -1   7  10     6275.90     6289.00    333.15 o
   1   7  10      124.20      114.78     65.90 o
   3   7  10     5623.80     5565.79    274.32 o
   5   7  10     2321.35     2428.78    202.72 o
   7   7  10      669.88      705.77     66.69 o
   9   7  10      922.24      884.92     75.60 o
  11   7  10     2547.90     2563.37    149.31 o
  13   7  10     2151.74     2265.03    209.46 o
  15   7  10     1428.41     1528.06    184.15 o
 -24   8  10      316.07      216.74    121.21 o
 -22   8  10     1017.55      871.39    186.42 o
 -20   8  10     1395.75     1316.49    132.31 o
 -18   8  10      837.18     1183.53    128.07 o
 -16   8  10      462.76      373.53     89.43 o
 -14   8  10      168.05      190.89     78.97 o
 -12   8  10     1907.95     1916.25    134.77 o
 -10   8  10     2502.49     2286.05    222.14 o
  -8   8  10     3145.96     3260.59    235.09 o
  -6   8  10       30.89      161.34    110.91 o
  -4   8  10      400.81      586.43     83.23 o
  -2   8  10     4139.34     4715.66    260.59 o
   0   8  10      106.30      312.72     76.30 o
   2   8  10     2652.62     3053.16    204.12 o
   4   8  10     2839.46     2817.72    147.11 o
   6   8  10      148.90      246.02     69.08 o
   8   8  10       38.61       92.74     86.53 o
  10   8  10      825.58      735.81    164.33 o
  12   8  10     3158.64     3591.30    317.92 o
  14   8  10     1390.90     1813.13    229.97 o
 -23   9  10      351.31      489.96    176.33 o
 -21   9  10      846.13     1001.81    195.65 o
 -19   9  10     1067.89     1034.93    123.20 o
 -17   9  10      507.33      588.50    132.14 o
 -15   9  10      236.18      179.95     97.93 o
 -13   9  10      314.75      194.67     86.09 o
 -11   9  10     1646.73     1701.65    236.75 o
  -9   9  10     5138.24     5106.75    297.04 o
  -7   9  10     2254.23     2442.26    159.50 o
  -5   9  10      780.85     1070.31    281.67 o
  -3   9  10      647.68      634.51     91.73 o
  -1   9  10      846.28      913.99    186.53 o
   1   9  10      598.62      708.75     98.99 o
   3   9  10     1774.84     1492.22    127.11 o
   5   9  10     1066.31     1068.89     93.91 o
   7   9  10        1.06       27.42    102.84 o
   9   9  10       81.61       81.52    147.37 o
  11   9  10      919.43     1002.88    189.21 o
 -20  10  10      700.28      624.11    123.79 o
 -18  10  10     1133.37      941.41    122.08 o
 -16  10  10      185.06      238.83    103.20 o
 -14  10  10        3.43      116.62     96.25 o
 -12  10  10      481.97      581.82    103.71 o
 -10  10  10     2968.07     2963.26    299.36 o
  -8  10  10     2362.62     2594.08    172.01 o
  -6  10  10     1444.67     1414.10    124.08 o
  -4  10  10      880.95      615.98    158.64 o
  -2  10  10      658.29      989.55    110.23 o
   0  10  10     2584.19     2564.25    376.81 o
   2  10  10     1331.13     1439.44    176.66 o
   4  10  10     1981.74     2029.78    130.69 o
   6  10  10        6.02      103.96     81.86 o
   8  10  10        0.94        7.62    103.67 o
  10  10  10      246.33      375.63    153.81 o
 -17  11  10      179.54      145.86    113.33 o
 -15  11  10       23.45       21.78    105.77 o
 -13  11  10      167.56      166.05    105.87 o
 -11  11  10      895.07      966.49    165.94 o
  -9  11  10     3315.42     3671.10    322.86 o
  -7  11  10     1442.03     1516.09    138.15 o
  -5  11  10      500.65      416.77    165.94 o
  -3  11  10       80.63      103.00     96.23 o
  -1  11  10      833.44      937.84    120.89 o
   1  11  10     1901.43     1828.35    150.40 o
   3  11  10     1752.14     1787.59    149.94 o
   5  11  10      654.68      801.81    100.91 o
   7  11  10        1.05      -41.49     88.64 o
 -14  12  10       19.48       37.84    113.78 o
 -12  12  10      240.51      120.56    151.24 o
 -10  12  10     1030.90     1333.67    186.63 o
  -8  12  10      728.04      630.20    115.60 o
  -6  12  10      642.91      550.18    116.49 o
  -4  12  10       83.92       40.42     98.34 o
  -2  12  10      230.41      318.96    108.07 o
   0  12  10     1079.20     1554.78    178.91 o
   2  12  10     1411.27     1218.30    131.82 o
 -29   1  11        8.36       82.27    118.95 o
 -27   1  11        0.30       65.55    104.05 o
 -25   1  11       29.63       55.44    103.62 o
 -23   1  11      562.74      566.97     99.03 o
 -21   1  11     1209.11     1039.72    195.10 o
 -19   1  11      117.67      228.49     74.24 o
 -17   1  11      123.78      127.94     50.22 o
 -15   1  11      105.97      140.24     40.10 o
 -13   1  11       43.67       76.85     38.18 o
 -11   1  11      223.87      228.76     38.46 o
  -9   1  11      212.43      196.23     36.72 o
  -7   1  11      293.99      282.65     62.98 o
  -5   1  11       39.55       52.54     41.21 o
  -3   1  11     1945.23     2114.76    233.51 o
  -1   1  11       17.19       -3.11     54.38 o
   1   1  11     1577.19     1662.95     84.22 o
   3   1  11      466.37      407.53     57.16 o
   5   1  11      110.33      129.26     47.65 o
   7   1  11      268.02      352.36     54.06 o
   9   1  11      867.42      772.18     68.36 o
  11   1  11      362.01      318.87     63.79 o
  13   1  11        8.54       96.88     77.81 o
  15   1  11       13.16      -55.56    104.94 o
  17   1  11        9.45       53.77    117.92 o
 -28   2  11       54.00       90.27    235.44 o
 -26   2  11       46.35       -1.08    103.76 o
 -24   2  11        6.56      -23.01     92.71 o
 -22   2  11      445.53      210.60     85.21 o
 -20   2  11        0.53       25.43     67.45 o
 -18   2  11      122.33       64.30     49.83 o
 -16   2  11      398.67      365.00     68.43 o
 -14   2  11       61.14       96.79     55.49 o
 -12   2  11      130.58       35.88     55.68 o
 -10   2  11       43.13       74.79     42.80 o
  -8   2  11       75.58      103.27     41.76 o
  -6   2  11     2669.35     2695.46    127.46 o
  -4   2  11     4837.82     4523.00    242.40 o
  -2   2  11      842.98      837.17     85.80 o
   0   2  11      513.67      368.13     63.63 o
   2   2  11       62.97       13.48     44.57 o
   4   2  11       31.35       -4.75     43.81 o
   6   2  11      210.34      218.54     53.54 o
   8   2  11     1490.15     1375.25    121.91 o
  10   2  11      161.65       42.55     55.97 o
  12   2  11        1.11       30.98     62.07 o
  14   2  11       12.45      -13.84     79.40 o
  16   2  11       29.54      -15.03    118.90 o
 -29   3  11        9.14        8.41    117.01 o
 -27   3  11        4.44       78.07    105.11 o
 -25   3  11       11.25       38.87    115.94 o
 -23   3  11        2.37       72.56     83.73 o
 -21   3  11      181.87      283.07     85.38 o
 -19   3  11        0.14       23.69     68.97 o
 -17   3  11       70.19      101.21     52.61 o
 -15   3  11        3.12        0.38     39.76 o
 -13   3  11      952.38      935.51     68.33 o
 -11   3  11      254.37      206.16     47.02 o
  -9   3  11       32.85      -20.39     43.85 o
  -7   3  11      765.58      776.77     60.32 o
  -5   3  11     1150.34      998.26    175.15 o
  -3   3  11      375.13      411.79     64.23 o
  -1   3  11     2308.93     2554.49    215.49 o
   1   3  11     3369.03     3350.56    158.51 o
   3   3  11      231.77      296.82     50.33 o
   5   3  11      325.35      205.65     51.40 o
   7   3  11     1856.85     1631.07     88.64 o
   9   3  11      604.76      460.00     63.66 o
  11   3  11       40.25       21.45     59.95 o
  13   3  11        0.66      -54.13     77.41 o
  15   3  11        1.20     -135.80    136.76 o
  17   3  11       20.01      -40.06    123.45 o
 -28   4  11      136.72     -113.91    136.76 o
 -26   4  11      162.11      213.14    110.09 o
 -24   4  11      338.50      448.18    108.15 o
 -22   4  11      247.68      181.28     89.98 o
 -20   4  11     1209.83     1076.37    110.89 o
 -18   4  11      169.53      171.89     79.25 o
 -16   4  11      234.18       64.66     87.64 o
 -14   4  11        4.15      -30.13     48.29 o
 -12   4  11     3640.16     3629.31    172.38 o
 -10   4  11      170.66      104.17     47.65 o
  -8   4  11     1791.47     1849.19     97.88 o
  -6   4  11     1872.64     1994.72    174.82 o
  -4   4  11      648.40      523.25     71.07 o
  -2   4  11     2168.74     2138.18    235.11 o
   0   4  11     3648.25     3392.50    194.01 o
   2   4  11      277.26      269.18     80.53 o
   4   4  11      555.24      660.98     61.54 o
   6   4  11      144.76      191.58     52.78 o
   8   4  11      180.89      128.31     57.97 o
  10   4  11      144.65      151.16     62.85 o
  12   4  11       94.61      135.12     81.66 o
  14   4  11        2.22      190.26     85.60 o
  16   4  11       28.03      101.95    120.12 o
 -27   5  11       62.61      -29.53    105.35 o
 -25   5  11      243.17      365.17    111.98 o
 -23   5  11       64.31       32.44    158.64 o
 -21   5  11     1160.85     1056.82    183.95 o
 -19   5  11      432.58      405.09     69.17 o
 -17   5  11       30.59        8.18     70.67 o
 -15   5  11        0.64      -12.83     67.31 o
 -13   5  11       25.84      -46.87     49.35 o
 -11   5  11      397.61      321.27     55.45 o
  -9   5  11       50.68       10.61     50.50 o
  -7   5  11      499.46      581.40     59.29 o
  -5   5  11      165.64      240.62    153.49 o
  -3   5  11     1524.65     1580.61    195.22 o
  -1   5  11     1640.22     1448.65    109.73 o
   1   5  11      597.34      600.25    124.32 o
   3   5  11      243.24      213.77     59.46 o
   5   5  11        0.93       47.53     52.62 o
   7   5  11      289.60      333.95     61.48 o
   9   5  11      161.56      154.94     62.86 o
  11   5  11      364.86      232.76     83.87 o
  13   5  11        6.09      -38.47     86.34 o
  15   5  11      131.73      142.77     93.19 o
 -26   6  11       20.37       83.19    110.79 o
 -24   6  11        0.77      -11.11    107.39 o
 -22   6  11       72.07      -75.60     91.98 o
 -20   6  11      188.45      -10.09    129.57 o
 -18   6  11      239.17      187.84     87.96 o
 -16   6  11        1.21       63.87    136.33 o
 -14   6  11      108.05       88.13     74.01 o
 -12   6  11      418.96      348.77     58.24 o
 -10   6  11      293.04      336.48     59.36 o
  -8   6  11      552.39      541.95     82.73 o
  -6   6  11       46.16      103.66     61.76 o
  -4   6  11        9.91      -15.92     61.45 o
  -2   6  11      479.25      547.48     76.89 o
   0   6  11       60.19      107.95     62.41 o
   2   6  11       27.85       42.46     66.51 o
   4   6  11      257.08      312.18     65.17 o
   6   6  11      147.18      174.98    107.24 o
   8   6  11      128.30      138.11     62.00 o
  10   6  11      176.63      127.50     93.83 o
  12   6  11       14.91       21.14     86.50 o
  14   6  11       46.29      144.04     95.63 o
 -25   7  11        0.86      -91.35    105.94 o
 -23   7  11        2.87      -83.66    100.20 o
 -21   7  11       37.74      -66.07    153.81 o
 -19   7  11      129.07       36.31     84.02 o
 -17   7  11      357.69      324.09    185.45 o
 -15   7  11        1.72      -76.92     76.92 o
 -13   7  11      209.96       70.18     97.37 o
 -11   7  11       66.32       93.75     56.23 o
  -9   7  11      585.75      672.33     68.06 o
  -7   7  11      142.05      141.61     83.55 o
  -5   7  11      207.27       71.61    110.80 o
  -3   7  11      769.17      809.99     90.17 o
  -1   7  11       21.12       15.53     69.32 o
   1   7  11      151.28       85.67     74.75 o
   3   7  11       16.22       20.92     95.57 o
   5   7  11      988.50     1064.94    255.40 o
   7   7  11      793.64      936.37     77.99 o
   9   7  11        7.69       36.58     67.41 o
  11   7  11        7.98      -86.04     86.04 o
  13   7  11       42.29      -10.78     97.42 o
 -24   8  11       11.05      -42.31    115.44 o
 -22   8  11      114.96      299.47    176.76 o
 -20   8  11       20.60      170.04     98.97 o
 -18   8  11       31.93       43.49     90.79 o
 -16   8  11       11.50       68.63     81.62 o
 -14   8  11       44.92      -32.21     75.97 o
 -12   8  11      107.57      195.57     63.62 o
 -10   8  11      584.12      562.92     71.88 o
  -8   8  11     1099.78     1299.25    112.86 o
  -6   8  11      510.48      662.95     87.14 o
  -4   8  11      661.68      677.82    213.99 o
  -2   8  11       48.96       88.77     78.48 o
   0   8  11        4.22       26.88    100.93 o
   2   8  11       96.98      188.69     80.34 o
   4   8  11        4.30       -6.07     80.83 o
   6   8  11      793.49      949.22    115.62 o
   8   8  11      847.99      645.24    107.57 o
  10   8  11       57.60      235.76    154.89 o
  12   8  11       27.36      104.47    153.38 o
 -21   9  11      113.88       79.59    158.53 o
 -19   9  11        2.27      -25.02     98.68 o
 -17   9  11       23.97     -105.65    105.65 o
 -15   9  11       82.78       81.79    133.01 o
 -13   9  11      130.04      224.32     92.18 o
 -11   9  11      369.98      283.11     69.98 o
  -9   9  11       32.01       90.44     81.53 o
  -7   9  11       12.78      -74.33     74.33 o
  -5   9  11      263.32      186.05     86.54 o
  -3   9  11       70.63       40.95     80.97 o
  -1   9  11      210.46      122.56     85.08 o
   1   9  11        3.54       23.85    127.32 o
   3   9  11        0.78       33.63     84.52 o
   5   9  11      335.79      424.23    103.85 o
   7   9  11      494.54      521.62    126.67 o
   9   9  11      360.82      406.52    162.39 o
 -18  10  11       94.84       94.54    147.91 o
 -16  10  11       14.73      -96.93     96.93 o
 -14  10  11       80.74      -43.02     94.37 o
 -12  10  11      391.13      193.71    126.78 o
 -10  10  11        2.03       77.52     86.61 o
  -8  10  11      176.88      223.11     88.72 o
  -6  10  11      663.42      636.54    102.77 o
  -4  10  11      533.57      468.57    100.36 o
  -2  10  11        1.71       37.28     93.52 o
   0  10  11       21.98       23.02     94.77 o
   2  10  11        8.31       90.46     94.03 o
   4  10  11        4.43      -62.54     99.38 o
   6  10  11      656.41      569.37    113.16 o
   8  10  11      259.44      215.60    162.39 o
 -15  11  11      168.74       58.92    163.25 o
 -13  11  11      114.01      -17.38    148.01 o
 -11  11  11       18.36       26.39    129.57 o
  -9  11  11      169.79      203.44    103.65 o
  -7  11  11      302.42      386.19    104.82 o
  -5  11  11        8.26      -40.68     93.46 o
  -3  11  11       69.13       36.11     97.48 o
  -1  11  11       73.17        5.17    123.99 o
   1  11  11       21.46      -56.59     98.86 o
   3  11  11       88.39      -43.54    101.61 o
   5  11  11       37.30       12.66    106.41 o
 -10  12  11      152.06      247.13    160.89 o
  -8  12  11       85.29      130.83    105.65 o
  -6  12  11       10.96       -4.07    106.92 o
  -4  12  11        2.17      -93.27    102.22 o
  -2  12  11        1.59      -35.23    105.27 o
   0  12  11        5.88      -79.26    109.71 o
 -28   0  12      113.25      102.76    155.53 o
 -26   0  12      696.64      689.90    163.46 o
 -24   0  12     5679.67     6123.94    496.40 o
 -22   0  12      617.60      715.00    141.58 o
 -20   0  12      521.81      466.16    126.35 o
 -18   0  12        3.51       66.71     88.39 o
 -16   0  12      787.91      634.74     78.23 o
 -14   0  12     5469.54     5150.22    276.92 o
 -12   0  12     7265.24     7719.02    399.50 o
 -10   0  12     5270.76     4915.60    262.27 o
  -8   0  12     1597.15     1543.24    105.85 o
  -6   0  12      742.03      805.77    141.90 o
  -4   0  12    11159.63    11622.34    826.77 o
  -2   0  12    10644.94    10815.13    773.78 o
   0   0  12      130.76      249.27     94.82 o
   2   0  12     2496.54     2479.60    236.94 o
   4   0  12        8.29      123.80     75.07 o
   6   0  12      857.37      728.25    115.41 o
   8   0  12     5138.60     4674.72    346.34 o
  10   0  12     1704.60     1802.37    286.17 o
  12   0  12      950.76     1028.38    123.67 o
  14   0  12       79.85      -48.27    166.47 o
  16   0  12      640.18      409.30    189.21 o
 -29   1  12        8.50      -42.51    111.06 o
 -27   1  12      301.01      307.69    139.65 o
 -25   1  12     4202.25     4472.59    270.66 o
 -23   1  12      991.12      954.96    284.45 o
 -21   1  12      726.40      675.21     95.33 o
 -19   1  12      395.49      312.79     77.05 o
 -17   1  12      122.02       87.97     50.98 o
 -15   1  12     1818.44     1823.49     86.42 o
 -13   1  12     7062.12     7222.68    266.17 o
 -11   1  12     9705.25     9449.74    341.97 o
  -9   1  12     2185.33     2364.08    100.55 o
  -7   1  12       24.54       -0.25     36.00 o
  -5   1  12     6504.55     6576.81    417.25 o
  -3   1  12    14538.43    15089.37    751.62 o
  -1   1  12     2062.92     2076.02    189.74 o
   1   1  12     5702.17     5630.27    301.24 o
   3   1  12      112.61       62.05     50.85 o
   5   1  12     1188.63     1146.56    121.84 o
   7   1  12     1618.54     1671.12    130.94 o
   9   1  12     5137.27     5159.14    207.49 o
  11   1  12     2283.43     2222.03    116.98 o
  13   1  12      230.52      194.54     87.53 o
  15   1  12       23.10       93.35    118.43 o
 -28   2  12        1.48      -10.13    117.11 o
 -26   2  12     1437.35     1587.74    230.61 o
 -24   2  12     3079.44     3120.08    212.52 o
 -22   2  12      319.45      175.21     88.26 o
 -20   2  12      581.04      718.89     92.83 o
 -18   2  12      281.06      284.87     59.00 o
 -16   2  12     2336.13     2419.64    128.81 o
 -14   2  12     2875.66     2894.03    120.74 o
 -12   2  12     7555.38     7199.73    264.35 o
 -10   2  12    11847.53    11357.77    468.36 o
  -8   2  12     2233.64     2267.18    132.39 o
  -6   2  12     2397.37     2502.91    152.36 o
  -4   2  12    13183.97    13423.80    670.69 o
  -2   2  12     7812.41     7757.20    399.25 o
   0   2  12     5807.14     5857.69    311.34 o
   2   2  12      795.93      974.78    156.12 o
   4   2  12     1569.81     1625.41    108.31 o
   6   2  12     2001.36     2228.81    146.77 o
   8   2  12     3570.41     3840.76    162.14 o
  10   2  12     6271.32     5801.66    327.58 o
  12   2  12     1228.14     1171.95    108.66 o
  14   2  12        6.09       85.32    121.60 o
 -27   3  12      249.42      199.06    239.19 o
 -25   3  12     1300.86     1419.90    142.44 o
 -23   3  12     1570.93     2007.49    239.72 o
 -21   3  12      314.19      340.75    142.76 o
 -19   3  12       81.76      -91.07     91.07 o
 -17   3  12     1850.83     1887.65    109.94 o
 -15   3  12     1414.22     1541.08    119.43 o
 -13   3  12     3155.35     3275.12    154.58 o
 -11   3  12     4662.00     4830.01    213.86 o
  -9   3  12     5866.86     5288.52    230.68 o
  -7   3  12      189.88       70.94     60.80 o
  -5   3  12     4221.63     4520.39    247.63 o
  -3   3  12     9536.96     8861.54    475.59 o
  -1   3  12     3714.11     3807.01    216.07 o
   1   3  12     3180.54     3058.04    182.63 o
   3   3  12      164.51       87.97     48.81 o
   5   3  12      627.12      557.21     69.14 o
   7   3  12     3461.24     3704.16    157.64 o
   9   3  12     6627.11     6330.07    247.21 o
  11   3  12     3301.82     3292.80    212.66 o
  13   3  12      588.74      642.84     99.10 o
  15   3  12       78.57       94.79    125.66 o
 -26   4  12      260.67      406.78    167.01 o
 -24   4  12      691.97      808.75    131.50 o
 -22   4  12     2096.61     2015.99    287.88 o
 -20   4  12      197.05      207.68     91.16 o
 -18   4  12       27.69       28.41     58.73 o
 -16   4  12     2586.91     2575.57    181.27 o
 -14   4  12     2809.72     3071.83    245.91 o
 -12   4  12     5381.62     5297.81    231.43 o
 -10   4  12     1497.52     1515.12     91.19 o
  -8   4  12       85.66       46.97     48.98 o
  -6   4  12        6.80       52.13     62.34 o
  -4   4  12     8503.85     7943.42    664.27 o
  -2   4  12      651.64      594.91     78.55 o
   0   4  12     7593.90     6932.98    362.61 o
   2   4  12     2901.36     2436.74    194.21 o
   4   4  12       15.27       31.49     52.90 o
   6   4  12     3803.36     3811.65    257.62 o
   8   4  12     5285.71     5441.02    223.46 o
  10   4  12     4709.68     4490.73    201.98 o
  12   4  12     1772.82     2010.04    137.18 o
  14   4  12       45.62       78.99    111.91 o
 -27   5  12       78.71       87.80    113.37 o
 -25   5  12      876.37     1206.50    138.60 o
 -23   5  12     1312.38     1153.95    133.68 o
 -21   5  12      831.39      903.11    123.35 o
 -19   5  12      268.18      166.34     99.58 o
 -17   5  12      108.07      192.49     76.07 o
 -15   5  12     2491.65     2659.90    490.39 o
 -13   5  12     3625.63     3629.45    170.27 o
 -11   5  12     7110.75     7099.70    304.85 o
  -9   5  12        9.29       -8.49     50.55 o
  -7   5  12      641.87      522.67     76.73 o
  -5   5  12     3928.49     3876.39    218.66 o
  -3   5  12      168.02      184.31     67.99 o
  -1   5  12     7083.27     6836.93    424.21 o
   1   5  12     6056.85     6039.01    453.39 o
   3   5  12     2594.62     2350.48    129.12 o
   5   5  12      473.07      325.30     61.31 o
   7   5  12     3629.14     3594.49    157.03 o
   9   5  12     4986.51     5011.03    205.92 o
  11   5  12     2166.40     2503.71    184.26 o
  13   5  12      176.52      117.78     95.70 o
 -26   6  12      280.52      407.56    168.94 o
 -24   6  12     1142.04     1136.55    202.19 o
 -22   6  12      738.01      848.27    336.80 o
 -20   6  12      259.03      318.87     76.36 o
 -18   6  12       64.65      -15.14     80.24 o
 -16   6  12      893.46      869.35    102.67 o
 -14   6  12     1990.06     2149.92    150.23 o
 -12   6  12     3048.46     3192.07    156.58 o
 -10   6  12      304.43      341.90     62.80 o
  -8   6  12        2.64      -62.80     62.80 o
  -6   6  12     4330.03     4456.04    560.87 o
  -4   6  12     1206.42     1120.51     99.48 o
  -2   6  12     1648.89     1617.07    176.76 o
   0   6  12     4742.91     4477.73    249.44 o
   2   6  12     4143.73     3983.44    266.22 o
   4   6  12      240.38      235.72     71.40 o
   6   6  12      635.29      872.34    121.91 o
   8   6  12     2380.35     2427.84    124.64 o
  10   6  12     2970.08     3391.91    183.06 o
  12   6  12      433.31      369.34     98.09 o
 -23   7  12      804.28      887.15    133.07 o
 -21   7  12      529.25      774.85    185.56 o
 -19   7  12       49.74       68.05     94.22 o
 -17   7  12       98.70       45.49     84.06 o
 -15   7  12     1853.98     1823.17    149.20 o
 -13   7  12     1758.84     1914.19    115.32 o
 -11   7  12      306.08      379.67     65.89 o
  -9   7  12        8.36       79.87     68.78 o
  -7   7  12      874.25      913.04     97.22 o
  -5   7  12     4450.00     4329.90    245.86 o
  -3   7  12     2867.12     3036.94    187.26 o
  -1   7  12     2395.45     2752.21    177.60 o
   1   7  12     4916.68     5174.36    288.82 o
   3   7  12      188.58       97.22     78.08 o
   5   7  12      152.30       46.44     85.43 o
   7   7  12     2049.04     2292.57    152.90 o
   9   7  12     1805.42     1692.83    125.18 o
  11   7  12     1130.26     1109.02    141.88 o
 -22   8  12      625.99      683.90    193.07 o
 -20   8  12      213.10      272.23    105.80 o
 -18   8  12       49.29      122.22    101.32 o
 -16   8  12     1043.47     1445.23    436.23 o
 -14   8  12     2317.84     2463.76    242.09 o
 -12   8  12     2718.37     2684.65    174.06 o
 -10   8  12     1207.01     1201.58    128.39 o
  -8   8  12        3.77        5.16     79.19 o
  -6   8  12     1914.69     1702.22    271.79 o
  -4   8  12     3228.71     3429.51    208.34 o
  -2   8  12     5244.05     5549.40    306.49 o
   0   8  12     3111.65     3027.39    192.54 o
   2   8  12      271.91      384.38    198.11 o
   4   8  12       79.31       13.15     92.92 o
   6   8  12      489.73      696.34    139.33 o
   8   8  12     1941.03     2025.57    192.96 o
  10   8  12     1530.08     1646.23    213.45 o
 -21   9  12      158.13       87.40    125.39 o
 -19   9  12       38.14       74.73    111.71 o
 -17   9  12       48.25      -55.26    104.56 o
 -15   9  12      782.00     1087.42    150.28 o
 -13   9  12     2754.31     2853.35    271.58 o
 -11   9  12      994.24     1168.08    119.87 o
  -9   9  12      656.67      696.94    121.53 o
  -7   9  12       24.07      -87.37     87.37 o
  -5   9  12     2042.63     1948.03    149.60 o
  -3   9  12     1790.13     2172.33    160.90 o
  -1   9  12     1706.91     1748.77    146.31 o
   1   9  12      330.60      423.11    105.76 o
   3   9  12       44.16       25.12     99.60 o
   5   9  12      508.84      676.90    131.71 o
   7   9  12     1121.96     1115.21    135.35 o
 -18  10  12       44.84        6.27    226.86 o
 -16  10  12       71.32        7.23    103.07 o
 -14  10  12     1960.86     1860.33    213.02 o
 -12  10  12     1234.90     1267.18    183.63 o
 -10  10  12      846.05      836.13    112.95 o
  -8  10  12      454.69      265.68    139.44 o
  -6  10  12       45.85      -74.54     86.09 o
  -4  10  12     1235.88     1643.79    408.98 o
  -2  10  12     1023.32     1323.55    309.77 o
   0  10  12     1205.42     1252.88    133.94 o
   2  10  12       90.58       39.21    100.11 o
   4  10  12        8.12      -25.27    162.60 o
 -13  11  12     1122.41      897.12    183.85 o
 -11  11  12     1446.27     1857.97    222.03 o
  -9  11  12     1012.07      959.91    234.26 o
  -7  11  12       99.54      123.22    137.30 o
  -5  11  12      379.81      303.68    107.16 o
  -3  11  12     1411.93     1529.33    181.38 o
  -1  11  12     1012.71     1145.52    162.60 o
   1  11  12      307.26      266.00    142.33 o
 -27   1  13      157.67      272.98    191.03 o
 -25   1  13       74.35       51.34    101.22 o
 -23   1  13        8.59      -34.96     89.87 o
 -21   1  13      122.22       59.74     82.89 o
 -19   1  13       20.19      -12.65     72.17 o
 -17   1  13      119.11      107.79     55.01 o
 -15   1  13     2078.59     2280.02    102.69 o
 -13   1  13      101.62       66.20     43.43 o
 -11   1  13      384.06      347.28     60.32 o
  -9   1  13      173.86      148.03     44.16 o
  -7   1  13       86.54       47.10     48.05 o
  -5   1  13      959.22     1177.27    103.30 o
  -3   1  13     2939.76     2664.22    163.36 o
  -1   1  13       53.81       21.91     64.66 o
   1   1  13     1265.79     1396.48    116.18 o
   3   1  13       83.30      125.28     54.05 o
   5   1  13     1370.43     1164.51    110.69 o
   7   1  13      288.42      344.71     73.88 o
   9   1  13       98.66      137.25     67.44 o
  11   1  13        0.51       11.48     70.21 o
  13   1  13       24.35      -66.00     93.24 o
 -28   2  13        1.16       52.44    110.25 o
 -26   2  13      784.62      450.12    218.70 o
 -24   2  13       45.41       17.65    100.10 o
 -22   2  13      171.72      222.37     93.19 o
 -20   2  13       31.52       53.10     82.97 o
 -18   2  13       40.98       71.37     64.30 o
 -16   2  13        0.40      -19.83     47.19 o
 -14   2  13     1143.74     1102.08     68.76 o
 -12   2  13     2171.14     1851.21     89.24 o
 -10   2  13       40.08       -1.83     59.21 o
  -8   2  13      775.41      813.92     87.43 o
  -6   2  13      648.66      585.32     78.83 o
  -4   2  13     2287.67     2284.40    172.69 o
  -2   2  13       26.67      -33.34     60.48 o
   0   2  13     1248.19     1247.24    109.80 o
   2   2  13        3.90       34.86     74.23 o
   4   2  13       14.76      -35.27     54.96 o
   6   2  13        5.29       61.15     61.22 o
   8   2  13       62.34       -5.22     60.79 o
  10   2  13      242.65      193.02     73.53 o
  12   2  13       25.49       68.44     85.18 o
  14   2  13        0.10      -68.97    108.87 o
 -27   3  13        2.54      -17.81    113.76 o
 -25   3  13      241.59      375.11    118.21 o
 -23   3  13       28.53       71.57    108.44 o
 -21   3  13       29.71       64.93     82.11 o
 -19   3  13       36.47      -11.99     79.10 o
 -17   3  13      116.12       60.67     60.35 o
 -15   3  13        0.44      -14.27     47.57 o
 -13   3  13      834.03      852.16    129.14 o
 -11   3  13      563.78      724.39    154.06 o
  -9   3  13       10.24       44.21     77.12 o
  -7   3  13      414.03      385.51     71.07 o
  -5   3  13        7.00        2.95     85.48 o
  -3   3  13      111.80      -12.96     64.83 o
  -1   3  13       31.87       11.32     70.68 o
   1   3  13      105.29      109.60     72.37 o
   3   3  13      149.88      140.16     62.78 o
   5   3  13      101.89        2.63     58.80 o
   7   3  13      213.73      173.58     65.06 o
   9   3  13      122.00       58.07     77.35 o
  11   3  13       80.59       68.16     71.33 o
  13   3  13        2.39       28.38     94.16 o
 -26   4  13       17.09      -88.83    102.70 o
 -24   4  13       64.46       52.77     99.48 o
 -22   4  13        7.01      -81.37     87.20 o
 -20   4  13      170.33      318.62     94.26 o
 -18   4  13       15.36       61.00     63.51 o
 -16   4  13      528.23      488.73     67.23 o
 -14   4  13       26.98       21.44     55.57 o
 -12   4  13        8.16       26.90     54.60 o
 -10   4  13      638.58      718.49     86.18 o
  -8   4  13      126.44       92.49    116.37 o
  -6   4  13     2094.21     2067.19    171.08 o
  -4   4  13      226.53      247.69    116.69 o
  -2   4  13      139.90      182.73     75.92 o
   0   4  13      117.10       86.57     76.36 o
   2   4  13      463.08      299.52    125.17 o
   4   4  13       10.37      -30.29     63.01 o
   6   4  13       33.81      -61.54     61.54 o
   8   4  13      329.49      376.87     75.07 o
  10   4  13        9.67       14.98     74.07 o
  12   4  13        6.32       86.58     93.28 o
 -25   5  13        1.48      -10.98    110.23 o
 -23   5  13       19.27      -29.00     95.06 o
 -21   5  13      164.15      101.53    102.87 o
 -19   5  13       53.46      -13.39     67.81 o
 -17   5  13        0.15       39.08     80.21 o
 -15   5  13       36.78      145.60    281.56 o
 -13   5  13       39.46       47.74     60.01 o
 -11   5  13      963.05      734.18     87.98 o
  -9   5  13        1.65       42.21     70.91 o
  -7   5  13      130.20      128.62     68.60 o
  -5   5  13      498.85      589.92    205.19 o
  -3   5  13        0.15       -9.41     65.82 o
  -1   5  13      231.21      180.69     75.61 o
   1   5  13        0.83      -79.33     79.33 o
   3   5  13      177.17      100.52     78.04 o
   5   5  13        5.82       30.03     73.12 o
   7   5  13        0.59       37.10     68.87 o
   9   5  13       15.71      -15.32     73.61 o
  11   5  13       24.62      128.00     89.80 o
 -24   6  13      120.34       -6.75    103.33 o
 -22   6  13       42.48       64.44    105.20 o
 -20   6  13      161.49      179.65    111.16 o
 -18   6  13       19.06      -59.79     89.49 o
 -16   6  13       32.24      -43.21     86.14 o
 -14   6  13        9.26      153.23     64.48 o
 -12   6  13     1064.07      889.02     98.48 o
 -10   6  13      653.32      773.66     93.22 o
  -8   6  13       93.77      -12.15     68.82 o
  -6   6  13      890.60      929.92     97.82 o
  -4   6  13       30.25       24.41     76.28 o
  -2   6  13      356.18      263.24    104.47 o
   0   6  13       71.40      -47.44     74.67 o
   2   6  13      111.60       24.54     80.63 o
   4   6  13       42.36      -29.63     74.93 o
   6   6  13      410.68      356.50     84.31 o
   8   6  13       22.07        8.24     74.74 o
  10   6  13      178.90      181.08     96.75 o
 -23   7  13      213.72      139.64    116.71 o
 -21   7  13       76.46      155.10    170.97 o
 -19   7  13        1.87      -81.32     99.00 o
 -17   7  13        9.49      -20.25     86.58 o
 -15   7  13      744.44      745.16    108.04 o
 -13   7  13     1065.33     1174.09    207.65 o
 -11   7  13      890.12     1270.93    219.99 o
  -9   7  13      460.27      494.33     89.26 o
  -7   7  13      189.19      115.74     80.17 o
  -5   7  13       36.78      -73.07     73.07 o
  -3   7  13      144.24      -25.62     82.25 o
  -1   7  13       41.23       16.30     81.88 o
   1   7  13       18.34       51.07     84.91 o
   3   7  13      607.66      719.48    236.19 o
   5   7  13      190.55      253.08    103.49 o
   7   7  13      228.27      131.58    105.41 o
   9   7  13       66.97       59.22    108.17 o
 -20   8  13        0.71     -110.99    110.99 o
 -18   8  13       23.10       -3.20    106.51 o
 -16   8  13        5.79       40.31    103.43 o
 -14   8  13       22.80      162.60    133.01 o
 -12   8  13      261.93      249.71     89.51 o
 -10   8  13      107.00       85.00     88.52 o
  -8   8  13       33.78       33.77    110.48 o
  -6   8  13       64.74      -20.16     81.88 o
  -4   8  13        1.51      -83.61     83.61 o
  -2   8  13       32.83       11.11     84.47 o
   0   8  13       63.10       74.80     93.99 o
   2   8  13      351.72      643.27    402.23 o
   4   8  13      472.87      437.31    109.89 o
   6   8  13       45.90      -27.24    104.29 o
 -19   9  13        0.53       53.88    113.31 o
 -17   9  13       10.69      161.64    165.29 o
 -15   9  13        6.38       -5.57    142.23 o
 -13   9  13       89.66      110.69    141.58 o
 -11   9  13      333.42      425.34    105.59 o
  -9   9  13       23.32       50.95     91.49 o
  -7   9  13       98.22       99.07    121.10 o
  -5   9  13       69.75      156.53     96.01 o
  -3   9  13       71.76      140.44     96.12 o
  -1   9  13        4.90      110.55    102.16 o
   1   9  13      149.88      -76.27    117.35 o
   3   9  13      396.74      586.59    114.68 o
   5   9  13      181.64      115.89    109.21 o
 -16  10  13       45.63       98.25    158.53 o
 -14  10  13        5.54      -46.12    152.31 o
 -12  10  13       54.37       29.82    151.46 o
 -10  10  13       22.79      -75.35     96.85 o
  -8  10  13      143.80      185.75    104.34 o
  -6  10  13      240.91      182.91    246.92 o
  -4  10  13      226.34      164.47    109.50 o
  -2  10  13       49.21      251.56    112.61 o
   0  10  13       73.69       65.30    104.09 o
   2  10  13      122.94      226.92    114.50 o
  -9  11  13      404.20      471.23    118.78 o
  -7  11  13      128.91       43.23    104.84 o
  -5  11  13      147.43       55.71    112.83 o
 -26   0  14      786.76      953.33    193.92 o
 -24   0  14      192.97       43.55    144.37 o
 -22   0  14        8.01       65.64    123.99 o
 -20   0  14     1278.69     1436.86    175.90 o
 -18   0  14     1442.09     1619.00    182.56 o
 -16   0  14      114.25       70.68     71.32 o
 -14   0  14      302.46      295.00     73.60 o
 -12   0  14      206.93      192.19     67.43 o
 -10   0  14      614.96      502.07     74.85 o
  -8   0  14     3485.34     3497.98    286.17 o
  -6   0  14     6577.40     6470.39    484.60 o
  -4   0  14      679.04      756.40    133.87 o
  -2   0  14     2098.46     2295.81    215.17 o
   0   0  14      812.62      672.74    137.30 o
   2   0  14     1942.43     1671.55    191.78 o
   4   0  14     6607.91     6276.22    350.09 o
   6   0  14     3360.61     3819.75    322.64 o
   8   0  14      658.90      827.92    117.60 o
  10   0  14       26.72     -106.67    106.67 o
  12   0  14      258.29      366.22    123.97 o
 -27   1  14      425.36      567.95    190.49 o
 -25   1  14      433.57      550.36    115.35 o
 -23   1  14       61.24      -97.83     97.83 o
 -21   1  14      125.37      217.76     96.85 o
 -19   1  14      718.24      757.67    102.16 o
 -17   1  14     1478.44     1784.07    120.92 o
 -15   1  14     1720.93     1780.24     90.06 o
 -13   1  14      569.06      548.13     70.32 o
 -11   1  14      115.33      151.42     47.27 o
  -9   1  14     2287.84     2376.17    124.39 o
  -7   1  14     9533.85    10409.67   1067.24 o
  -5   1  14       45.38      161.23    113.37 o
  -3   1  14     7409.25     7351.32    385.21 o
  -1   1  14      776.12      833.00    100.11 o
   1   1  14      800.75      976.54    256.03 o
   3   1  14     3764.52     4112.98    198.75 o
   5   1  14     5451.48     5505.10    222.10 o
   7   1  14     3548.79     3416.23    179.74 o
   9   1  14      329.68      428.11     82.25 o
  11   1  14       59.33      103.77     80.03 o
 -26   2  14       56.27        7.40    105.44 o
 -24   2  14      285.15      365.81    109.04 o
 -22   2  14       44.16      -44.20     90.89 o
 -20   2  14      123.05      157.09     93.32 o
 -18   2  14     1686.82     1767.68    113.86 o
 -16   2  14     5136.30     5268.06    237.81 o
 -14   2  14     2992.99     3191.86    135.00 o
 -12   2  14      150.96       77.36     47.20 o
 -10   2  14      302.40      313.17     57.95 o
  -8   2  14     6493.27     6556.18    347.14 o
  -6   2  14     1222.65     1717.70    355.57 o
  -4   2  14     3461.07     3338.43    199.28 o
  -2   2  14     4771.43     4889.21    273.35 o
   0   2  14        8.91      -39.86     94.50 o
   2   2  14     1995.17     2134.03    149.57 o
   4   2  14     6090.82     5993.73    238.03 o
   6   2  14     5526.03     5335.97    285.60 o
   8   2  14     1926.76     2079.43    117.99 o
  10   2  14       33.16       71.32     75.97 o
  12   2  14      192.48      237.34     96.42 o
 -25   3  14       66.23       22.17    107.49 o
 -23   3  14        5.44       28.05    101.63 o
 -21   3  14      284.42      260.45     95.61 o
 -19   3  14     1757.93     1621.90    132.04 o
 -17   3  14     3152.64     3231.06    242.72 o
 -15   3  14     4984.47     4833.12    188.91 o
 -13   3  14      545.85      606.78     67.25 o
 -11   3  14      135.53      133.45     73.57 o
  -9   3  14     4004.98     3860.49    254.20 o
  -7   3  14     3233.87     3651.84    211.61 o
  -5   3  14     5116.35     5808.44    599.90 o
  -3   3  14      573.45      820.82    136.01 o
  -1   3  14     1168.53     1293.50    122.06 o
   1   3  14      933.27     1008.83    105.34 o
   3   3  14     2449.01     2577.24    173.74 o
   5   3  14     8052.17     8497.90    452.73 o
   7   3  14     2278.41     2232.52    125.00 o
   9   3  14      267.23      122.77     83.66 o
  11   3  14        2.65      113.04     92.94 o
 -26   4  14      265.17      355.97    118.31 o
 -24   4  14        5.92      -61.14    119.92 o
 -22   4  14        6.52       44.04    127.21 o
 -20   4  14      183.65      193.55    150.49 o
 -18   4  14     1644.08     1542.06    104.08 o
 -16   4  14     3460.00     3283.12    302.64 o
 -14   4  14     1678.75     1543.75     99.59 o
 -12   4  14      359.38      529.04     83.19 o
 -10   4  14      870.91      712.73     87.26 o
  -8   4  14     4397.18     4070.00    708.35 o
  -6   4  14     3473.37     3624.23    212.61 o
  -4   4  14     1609.12     1653.85    166.15 o
  -2   4  14     2629.66     2336.86    158.35 o
   0   4  14       74.56      118.94     79.70 o
   2   4  14     1879.53     1807.21    371.34 o
   4   4  14     1997.17     2111.92    130.04 o
   6   4  14     4322.90     4563.99    195.33 o
   8   4  14      867.93      787.07     88.71 o
  10   4  14        2.29      -18.31     77.25 o
 -25   5  14       19.28      101.04    140.08 o
 -23   5  14       53.49        4.95    100.16 o
 -21   5  14      119.47       38.94     98.14 o
 -19   5  14      537.74      599.46     83.36 o
 -17   5  14     1616.96     1683.35    139.08 o
 -15   5  14     1875.15     2332.99    195.33 o
 -13   5  14      562.31      530.49     88.56 o
 -11   5  14      105.13       89.73    134.08 o
  -9   5  14      982.03      867.32    100.56 o
  -7   5  14     2781.47     2639.64    232.76 o
  -5   5  14     3195.33     3259.15    198.11 o
  -3   5  14     2518.15     2061.73    188.24 o
  -1   5  14       21.74       54.52     77.29 o
   1   5  14      880.04      768.20    103.00 o
   3   5  14      934.51     1153.80    119.82 o
   5   5  14     1123.83     1313.91    131.20 o
   7   5  14     2212.87     2148.06    168.03 o
   9   5  14      261.20      228.06     81.38 o
 -22   6  14        1.32       19.11    104.32 o
 -20   6  14      743.02      689.98    106.61 o
 -18   6  14      966.24     1034.72    118.03 o
 -16   6  14     2638.33     2559.39    179.14 o
 -14   6  14      497.20      581.01     95.34 o
 -12   6  14       25.13      132.62     94.92 o
 -10   6  14      621.78      670.57     93.95 o
  -8   6  14     2551.50     2603.72    170.62 o
  -6   6  14     3227.89     2944.76    189.14 o
  -4   6  14     2075.98     1982.45    196.72 o
  -2   6  14       25.99      102.93     87.63 o
   0   6  14       77.67      131.57     87.25 o
   2   6  14      601.25      531.16    103.86 o
   4   6  14      564.12      744.18    179.33 o
   6   6  14     1587.22     2060.41    165.63 o
   8   6  14      280.96      315.35     84.99 o
 -21   7  14       36.01      125.98    106.26 o
 -19   7  14     1052.51     1296.55    141.56 o
 -17   7  14     2145.73     2300.47    175.33 o
 -15   7  14     2090.33     2893.03    274.16 o
 -13   7  14      558.88      578.80    117.67 o
 -11   7  14      349.83      184.63     88.77 o
  -9   7  14     2296.16     2328.53    165.48 o
  -7   7  14     3744.43     3548.62    219.04 o
  -5   7  14     2037.33     2051.39    290.79 o
  -3   7  14      479.97      447.85    101.90 o
  -1   7  14      162.32       95.37    107.15 o
   1   7  14        4.96       32.22     90.24 o
   3   7  14      638.38      777.09    293.15 o
   5   7  14     1535.27     1763.40    213.88 o
   7   7  14      610.09      559.55    117.46 o
 -20   8  14      172.46      138.33    121.70 o
 -18   8  14     1047.22      960.62    152.42 o
 -16   8  14     1229.17     1560.00    200.36 o
 -14   8  14     1201.79     1089.34    185.56 o
 -12   8  14      151.60        6.28    105.33 o
 -10   8  14      128.44      136.00     92.30 o
  -8   8  14     1056.24     1261.81    126.05 o
  -6   8  14     2186.89     2130.70    161.06 o
  -4   8  14     1579.81     1406.38    198.86 o
  -2   8  14      893.75     1148.36    275.88 o
   0   8  14       14.18       -0.69    100.01 o
   2   8  14      759.58      882.37    122.49 o
   4   8  14     1365.29     1615.49    153.89 o
 -17   9  14      547.65      143.73    161.32 o
 -15   9  14      401.70      524.94    169.90 o
 -13   9  14      278.73       18.66    141.15 o
 -11   9  14       65.99      -74.04    103.02 o
  -9   9  14      613.17      996.30    129.59 o
  -7   9  14     1249.59     1570.07    384.85 o
  -5   9  14     1171.71     1386.20    141.42 o
  -3   9  14     1671.35     2036.80    173.33 o
  -1   9  14      219.07       92.80    107.13 o
   1   9  14      382.01      385.22    116.88 o
 -12  10  14      154.76      183.63    152.74 o
 -10  10  14       26.05      -89.86    111.47 o
  -8  10  14      451.47      166.58    116.63 o
  -6  10  14      746.28      654.80    204.65 o
  -4  10  14      583.83      719.95    121.09 o
  -2  10  14      282.55      374.55    129.68 o
 -25   1  15       56.24      139.85    112.27 o
 -23   1  15        0.22      -56.36     99.28 o
 -21   1  15       16.34       76.31     96.07 o
 -19   1  15       18.21      -77.05     85.06 o
 -17   1  15      200.31      225.72     68.08 o
 -15   1  15       24.51        9.21     52.00 o
 -13   1  15      954.17      887.44    103.58 o
 -11   1  15      215.28      230.56     58.40 o
  -9   1  15       40.55      195.19     79.32 o
  -7   1  15      505.50      568.85    196.93 o
  -5   1  15       36.14      -57.70     75.37 o
  -3   1  15      179.26      343.18    191.56 o
  -1   1  15     1656.93     1699.98    140.77 o
   1   1  15      807.55      895.80    155.42 o
   3   1  15      191.62      248.90     95.07 o
   5   1  15        0.09       41.52     70.42 o
   7   1  15       51.80       -5.57     77.00 o
   9   1  15        1.32       42.16     78.44 o
 -26   2  15       44.45       68.71    140.19 o
 -24   2  15      232.37      -36.85    102.57 o
 -22   2  15      137.58      107.28    103.60 o
 -20   2  15       22.74       22.32     91.18 o
 -18   2  15      263.30      188.39    115.04 o
 -16   2  15       23.08       11.48     54.99 o
 -14   2  15       11.09      -29.05     50.83 o
 -12   2  15     1053.62      890.91    144.31 o
 -10   2  15       81.33      176.18     65.67 o
  -8   2  15      646.08      671.48    165.72 o
  -6   2  15     2927.53     3143.33    195.91 o
  -4   2  15      464.34      440.93     86.83 o
  -2   2  15     1109.90     1074.03    133.76 o
   0   2  15     1839.67     1775.48    139.53 o
   2   2  15      108.19      119.74     93.74 o
   4   2  15       20.09      150.65     94.87 o
   6   2  15        7.72      -71.72     71.72 o
   8   2  15       14.61      -23.87     74.15 o
 -25   3  15        5.88      -22.75    108.14 o
 -23   3  15        3.92      -97.69     97.69 o
 -21   3  15      160.76       -0.59     97.14 o
 -19   3  15      114.55      195.43     94.54 o
 -17   3  15       95.25       18.54     65.44 o
 -15   3  15      162.04      125.42     56.31 o
 -13   3  15        1.84      -26.81     60.18 o
 -11   3  15       21.55       10.41     58.15 o
  -9   3  15      715.01      686.20     95.46 o
  -7   3  15        2.10      -53.57     73.17 o
  -5   3  15      242.76      222.45     85.92 o
  -3   3  15      299.02      463.95    159.82 o
  -1   3  15      145.68      123.98     82.65 o
   1   3  15     1116.80     1126.46    120.42 o
   3   3  15        0.03      -15.94     90.78 o
   5   3  15        0.76      -57.70     78.17 o
   7   3  15      233.37      312.04     84.72 o
   9   3  15        8.43       -5.05     81.40 o
 -24   4  15       57.83     -102.48    106.33 o
 -22   4  15      265.68      369.34    113.42 o
 -20   4  15        6.42       72.44     93.33 o
 -18   4  15       75.64      135.15     81.86 o
 -16   4  15      392.11      411.96     71.09 o
 -14   4  15        2.53       21.27     59.04 o
 -12   4  15        8.68      136.87     74.93 o
 -10   4  15      173.75      184.22     80.28 o
  -8   4  15       50.33       93.40     80.16 o
  -6   4  15       14.18      -75.95     75.95 o
  -4   4  15      119.85       -0.65     83.41 o
  -2   4  15       60.66       24.84     84.38 o
   0   4  15       71.47      124.50     94.72 o
   2   4  15      249.61      249.74    101.17 o
   4   4  15       53.86      101.26     96.82 o
   6   4  15      216.67      296.18     91.01 o
   8   4  15        8.20      -10.89     80.93 o
 -23   5  15        5.18       -4.56    103.32 o
 -21   5  15       27.88      -99.94     99.94 o
 -19   5  15        0.30      -75.42     75.42 o
 -17   5  15      154.70      254.25    119.02 o
 -15   5  15      432.57      459.07    139.44 o
 -13   5  15      156.28       74.07     84.67 o
 -11   5  15       23.99       56.80     84.92 o
  -9   5  15       19.77      -53.41     76.34 o
  -7   5  15       52.48      -14.67    139.87 o
  -5   5  15       96.63       54.57     85.12 o
  -3   5  15      194.16      183.47     85.62 o
  -1   5  15       22.87       54.66     90.06 o
   1   5  15       46.70       17.81     88.20 o
   3   5  15       39.61       93.62    100.49 o
   5   5  15      169.74      251.08    103.52 o
   7   5  15       65.55      144.09     91.13 o
 -22   6  15       89.56      187.18    109.91 o
 -20   6  15      262.88      209.80     89.14 o
 -18   6  15        0.92       20.57    104.63 o
 -16   6  15      676.94      298.83    136.01 o
 -14   6  15     1136.66      864.48    214.10 o
 -12   6  15      245.31      272.68     93.52 o
 -10   6  15       65.46      109.27    263.86 o
  -8   6  15       45.38       83.50     83.26 o
  -6   6  15       61.23      -83.49     83.49 o
  -4   6  15        0.66      -38.70    139.12 o
  -2   6  15       75.28      129.30    100.71 o
   0   6  15      131.55      -41.62     92.08 o
   2   6  15       46.33     -101.95    101.95 o
   4   6  15       47.20      208.23    129.25 o
   6   6  15      192.78      245.13    150.60 o
 -19   7  15      352.88      203.33    120.13 o
 -17   7  15       18.29      -87.74    145.87 o
 -15   7  15      102.76       99.75    146.94 o
 -13   7  15       12.72      -11.77     90.82 o
 -11   7  15      361.54      357.64     94.73 o
  -9   7  15      130.25       37.40     95.60 o
  -7   7  15        1.24       -2.20    110.37 o
  -5   7  15       87.01       40.78     97.15 o
  -3   7  15       88.16       53.61     90.85 o
  -1   7  15       74.99       37.47    123.67 o
   1   7  15       48.84       35.92     96.54 o
   3   7  15      127.65      161.66    115.52 o
 -18   8  15       62.49       55.35    161.96 o
 -16   8  15        2.75     -132.79    139.44 o
 -14   8  15      124.56      238.54    158.10 o
 -12   8  15       18.98       91.61    103.70 o
 -10   8  15       30.25       58.95    103.83 o
  -8   8  15      149.97      133.45    154.78 o
  -6   8  15      241.68      207.85     99.18 o
  -4   8  15      390.70      577.23    112.57 o
  -2   8  15      101.02      151.86    108.91 o
   0   8  15       28.72      -30.14    102.98 o
 -13   9  15      275.93      365.75    161.10 o
 -11   9  15      109.37       69.59    111.67 o
  -9   9  15       11.10       -3.92    109.83 o
  -7   9  15      181.99      106.19    106.25 o
  -5   9  15      219.51      121.08    110.50 o
  -3   9  15       23.23      105.18    106.34 o
 -24   0  16      153.55       33.46    155.10 o
 -22   0  16      826.78      780.86    173.55 o
 -20   0  16     2476.99     2472.35    255.92 o
 -18   0  16     3542.95     3159.68    289.39 o
 -16   0  16      646.85      424.50     89.87 o
 -14   0  16     2813.79     2911.40    185.50 o
 -12   0  16     5949.33     5985.57    458.00 o
 -10   0  16      417.68      218.81    123.14 o
  -8   0  16     2360.24     2404.57    234.90 o
  -6   0  16      197.16      491.03    129.57 o
  -4   0  16      371.51      462.08    133.44 o
  -2   0  16     1842.34     2193.05    237.90 o
   0   0  16     4857.71     3991.82    349.88 o
   2   0  16     4914.06     5548.38    444.70 o
   4   0  16      630.16      974.35    185.56 o
   6   0  16       51.61       81.69    117.51 o
 -23   1  16      392.63      414.07    108.30 o
 -21   1  16     1652.00     1908.72    160.17 o
 -19   1  16     1931.46     2198.16    484.60 o
 -17   1  16      105.63      161.36     72.84 o
 -15   1  16      496.42      617.87     67.17 o
 -13   1  16     1749.74     2011.36    121.40 o
 -11   1  16     4194.61     4367.04    251.01 o
  -9   1  16      158.83      257.42     88.17 o
  -7   1  16     2130.07     2331.50    163.89 o
  -5   1  16      776.12      809.03    234.69 o
  -3   1  16      652.60      833.33    115.18 o
  -1   1  16     1917.39     2101.06    162.91 o
   1   1  16     2716.21     2271.54    169.60 o
   3   1  16     2306.55     2557.69    183.94 o
   5   1  16      281.69      332.08    114.67 o
   7   1  16       34.90      174.97     83.76 o
 -24   2  16      188.70       60.68    106.83 o
 -22   2  16     1002.70     1109.39    136.52 o
 -20   2  16     1500.06     1721.27    150.64 o
 -18   2  16      228.65      342.29    122.09 o
 -16   2  16       33.73       65.58     58.45 o
 -14   2  16      123.57      146.80     67.76 o
 -12   2  16     1302.12     1136.00     91.24 o
 -10   2  16     2555.74     2719.57    456.18 o
  -8   2  16      374.92      465.68    152.63 o
  -6   2  16     5273.06     5382.22    299.74 o
  -4   2  16        1.65      -56.35     85.90 o
  -2   2  16      945.31      927.73    190.81 o
   0   2  16     2526.85     2465.96    404.70 o
   2   2  16     2068.83     2308.20    217.95 o
   4   2  16     1485.74     1414.33    141.58 o
   6   2  16       80.01      178.29     90.42 o
 -23   3  16      603.47      554.15    119.68 o
 -21   3  16      986.87     1425.82    445.03 o
 -19   3  16     1229.97     1295.28    190.28 o
 -17   3  16      151.95      198.15     78.20 o
 -15   3  16        0.31       28.42     67.16 o
 -13   3  16      376.25      492.53    102.04 o
 -11   3  16     1926.85     2022.55    152.96 o
  -9   3  16     3440.53     3852.47    232.09 o
  -7   3  16     2130.45     2437.58    198.97 o
  -5   3  16     1152.58     1178.42    139.87 o
  -3   3  16       85.19       49.78     87.05 o
  -1   3  16     2221.97     1918.06    277.59 o
   1   3  16     3708.26     3874.68    336.59 o
   3   3  16     2226.18     2200.47    169.36 o
   5   3  16       81.18      103.85    107.05 o
 -22   4  16      233.99      622.22    212.06 o
 -20   4  16      648.57      850.98    141.48 o
 -18   4  16      570.83      600.22    102.25 o
 -16   4  16      431.81      399.86     98.19 o
 -14   4  16       81.91       94.46     70.99 o
 -12   4  16     1701.45     1516.96    295.50 o
 -10   4  16     3311.24     3011.50    193.87 o
  -8   4  16     1042.80     1015.08    115.18 o
  -6   4  16      805.50      917.18    136.65 o
  -4   4  16        3.67      -77.38     95.25 o
  -2   4  16      722.37      507.01    106.27 o
   0   4  16     1793.80     1959.59    174.19 o
   2   4  16     3192.10     3071.53    312.77 o
   4   4  16      568.27      724.46    121.58 o
 -21   5  16      404.38      680.92    124.58 o
 -19   5  16      471.40      580.29    172.63 o
 -17   5  16      196.19      194.57     98.69 o
 -15   5  16        1.13       36.25    125.28 o
 -13   5  16      332.98      208.69     95.49 o
 -11   5  16     2078.43     2170.24    273.63 o
  -9   5  16     1892.46     1666.20    231.26 o
  -7   5  16       61.29      218.65     95.33 o
  -5   5  16      153.23       39.28     94.19 o
  -3   5  16      947.05      876.21    130.43 o
  -1   5  16     1313.36     1337.29    140.75 o
   1   5  16     2470.61     2541.33    343.88 o
   3   5  16     1029.77     1225.72    257.97 o
 -20   6  16      742.09      479.64    116.55 o
 -18   6  16      724.49      626.80    139.55 o
 -16   6  16       75.40      133.44    149.74 o
 -14   6  16       63.64       81.45     98.84 o
 -12   6  16     1255.20     1214.02    130.21 o
 -10   6  16     2285.41     2244.51    166.48 o
  -8   6  16      754.09      687.67    177.30 o
  -6   6  16       57.01      148.52     95.56 o
  -4   6  16       12.83      -71.52    100.02 o
  -2   6  16     2007.24     1846.09    157.17 o
   0   6  16     1900.22     1874.42    357.72 o
   2   6  16     2424.07     2374.75    183.31 o
 -17   7  16      666.45      774.00    185.35 o
 -15   7  16      130.50      205.51    160.89 o
 -13   7  16      282.22      196.31    108.15 o
 -11   7  16     1543.01     1785.48    157.01 o
  -9   7  16     1394.53     1472.47    142.19 o
  -7   7  16      219.63      137.09    102.70 o
  -5   7  16        3.16      101.79    101.78 o
  -3   7  16      303.27      271.63    104.33 o
  -1   7  16     1618.39     1827.55    160.11 o
 -14   8  16       17.35      -17.38    150.81 o
 -12   8  16      346.30      359.15    119.43 o
 -10   8  16     1160.07     1232.17    155.74 o
  -8   8  16      630.81      674.48    127.04 o
  -6   8  16       21.91      -64.27    106.56 o
  -4   8  16       11.74      -77.52    109.51 o
 -21   1  17        0.75      -84.87    114.12 o
 -19   1  17        0.03       -1.48     99.46 o
 -17   1  17      196.74      107.03     76.77 o
 -15   1  17      150.63       54.84     75.51 o
 -13   1  17       55.69        3.86     86.46 o
 -11   1  17      333.89      279.37     98.30 o
  -9   1  17      154.62       75.68     92.39 o
  -7   1  17       20.13       37.77     93.00 o
  -5   1  17      165.56      200.83    103.00 o
  -3   1  17       24.97      -30.86     93.40 o
  -1   1  17       39.65      -72.54     96.80 o
   1   1  17      117.86       66.98    103.20 o
   3   1  17        6.60       63.17    100.75 o
 -22   2  17       62.13       71.46    106.10 o
 -20   2  17       18.95      -61.03    101.95 o
 -18   2  17      153.91      157.47     81.38 o
 -16   2  17      122.03      111.74     76.24 o
 -14   2  17       20.77       53.13     71.29 o
 -12   2  17        5.91       78.61     94.12 o
 -10   2  17      229.07      199.03    113.05 o
  -8   2  17       42.26      -22.80     87.35 o
  -6   2  17       74.81      132.26     96.61 o
  -4   2  17        0.52       40.27     90.71 o
  -2   2  17      133.25      138.70    100.87 o
   0   2  17       98.08      119.48    105.65 o
   2   2  17        2.64      -35.88    104.48 o
   4   2  17        6.68      -80.91    110.50 o
 -21   3  17       31.17       57.96    107.96 o
 -19   3  17      609.47      243.27    147.16 o
 -17   3  17      137.59       -6.02     92.06 o
 -15   3  17       16.17       -7.34     73.40 o
 -13   3  17        9.76       -7.51     73.93 o
 -11   3  17        5.69       79.11     92.68 o
  -9   3  17        0.13       48.77     95.10 o
  -7   3  17        3.52       43.13     99.35 o
  -5   3  17       13.88      118.62     97.84 o
  -3   3  17       21.08       61.54    100.38 o
  -1   3  17        5.65      -73.02     99.88 o
   1   3  17        0.14      -48.13     99.30 o
   3   3  17       25.03        3.70    103.31 o
 -20   4  17      640.31      685.40    170.76 o
 -18   4  17      266.44      397.46    110.26 o
 -16   4  17        8.36      -33.79     96.84 o
 -14   4  17        0.67       -2.07     75.48 o
 -12   4  17      145.48       33.31     77.48 o
 -10   4  17       95.51       80.22     93.65 o
  -8   4  17      410.45      602.10    168.40 o
  -6   4  17       62.96       41.01    100.54 o
  -4   4  17        1.31       25.84    102.09 o
  -2   4  17        0.08        8.64    104.92 o
   0   4  17        0.95       36.09    100.95 o
   2   4  17      274.82      278.84    114.84 o
 -19   5  17      146.67      184.00    105.13 o
 -17   5  17      118.75       38.86    102.08 o
 -15   5  17        6.32      157.35    102.20 o
 -13   5  17        0.08      -31.80     96.13 o
 -11   5  17       56.21       41.68    103.68 o
  -9   5  17       66.51       55.33     99.81 o
  -7   5  17      608.88      487.22    114.64 o
  -5   5  17        1.55      -50.73    100.01 o
  -3   5  17      137.88      194.43    165.51 o
  -1   5  17       30.45      -49.81    104.38 o
 -16   6  17      165.81       60.28    145.44 o
 -14   6  17      201.19      176.72    107.53 o
 -12   6  17      125.76       90.46    107.97 o
 -10   6  17        0.55       24.13    115.62 o
  -8   6  17       14.47      113.75    108.68 o
  -6   6  17      184.61      122.08    105.25 o
  -4   6  17       93.55       88.94    105.31 o
  -2   6  17       43.48      106.93    106.18 o
 -11   7  17       20.62       27.03    113.37 o
  -9   7  17        1.03     -104.27    104.27 o
  -7   7  17        9.43     -108.99    108.99 o
 -20   0  18        4.04       97.18    155.10 o
 -16   0  18      596.27      503.91    160.67 o
 -14   0  18     1660.85     1736.12    216.88 o
 -12   0  18     1690.23     1347.19    186.85 o
 -10   0  18      552.71      421.75    158.96 o
  -8   0  18       84.48      287.88    158.96 o
  -6   0  18      779.52      633.70    173.98 o
  -4   0  18     2896.80     2216.43    246.92 o
   0   0  18      973.27     1306.65    210.23 o
 -19   1  18        2.71       -1.93    146.30 o
 -17   1  18      176.76      223.31    159.82 o
 -15   1  18     1219.21     1032.33    128.64 o
 -13   1  18     1538.66     1805.58    156.30 o
 -11   1  18      906.25      917.32    201.87 o
  -9   1  18      115.86      143.01    102.43 o
  -7   1  18     1062.49      896.71    154.67 o
  -5   1  18     1929.45     2089.69    166.33 o
  -3   1  18     1803.98     1552.57    218.28 o
  -1   1  18     1053.46      941.23    252.28 o
 -18   2  18       35.93      -10.67    104.55 o
 -16   2  18      783.11      766.16    120.98 o
 -14   2  18     1379.51     1182.59    129.41 o
 -12   2  18      929.75      763.65    117.01 o
 -10   2  18      134.65      207.48    104.13 o
  -8   2  18        0.71       -4.39    145.98 o
  -6   2  18     1069.73     1117.41    136.77 o
  -4   2  18      995.02      830.02    126.26 o
  -2   2  18     1169.27     1040.32    133.82 o
   0   2  18      304.57      300.82    110.31 o
 -17   3  18      217.09      235.53    167.97 o
 -15   3  18     1022.95     1070.10    157.67 o
 -13   3  18      286.62      227.09    127.10 o
 -11   3  18      580.34      524.20    117.71 o
  -9   3  18      257.01      359.59    114.36 o
  -7   3  18       71.13       34.30    137.40 o
  -5   3  18      714.32     1034.75    131.11 o
  -3   3  18     1479.57     1944.18    445.78 o
  -1   3  18     1320.05     1367.92    147.94 o
 -16   4  18      473.58      489.01    113.78 o
 -14   4  18      954.76      974.58    129.41 o
 -12   4  18       47.71      -29.11    173.01 o
 -10   4  18      909.43      876.30    128.81 o
  -8   4  18       56.97       55.56    102.74 o
  -6   4  18      198.99      194.40    110.13 o
  -4   4  18     1756.06     1617.22    219.67 o
 -13   5  18     1069.99      839.42    254.42 o
 -11   5  18       26.41       19.48    111.91 o
  -9   5  18      318.67      394.20    115.54 o
  -7   5  18       18.76      -31.10    112.85 o
  -5   5  18     1689.46     1673.05    228.90 o
 -15   1  19        2.45     -103.77    103.77 o
 -13   1  19        0.60      -66.03    104.94 o
 -11   1  19       65.60      -86.10    105.09 o
  -9   1  19      170.47       56.26    113.27 o
  -7   1  19       42.84      123.24    116.25 o
  -5   1  19       11.02       96.84    164.86 o
 -14   2  19        7.76      152.41    116.71 o
 -12   2  19        0.36       25.01    111.92 o
 -10   2  19       12.48       48.37    109.24 o
  -8   2  19      199.68      312.76    172.47 o
  -6   2  19        1.02      -16.14    111.64 o
 -11   3  19        2.00     -108.63    108.63 o
  -9   3  19        9.27      -10.24    111.97 o
 
